# Supplementary material for: Dual fragmentation via collision-induced and oxygen attachment dissociations using water and its radicals for C=C position-resolved lipidomics
Source: Commun Chem. 2025 May 13;8:148. doi: 10.1038/s42004-025-01525-y (PMC12075507; doi:10.1038/s42004-025-01525-y)
Supplement: Supplementary file 4 — Supplementary Data 1 [file 42004_2025_1525_MOESM4_ESM.xlsx]

## Sheet: Product-ion-scan
	Lipids	RT range (min)	Adduct type	m/z	TOF range	Event time (s)
	Method 1-1 (2 μg mL-1, conventional proton or ammonium adduct ions in the postive ion mode)
	LPC 18:1(d7)	0-3	[M+H]+	529.399	75-1250	0.1
	LPE 18:1(d7)	0-3	[M+H]+	487.353	75-1250	0.1
	PC 15:0_18:1(d7)	0-6	[M+H]+	753.613	75-1250	0.1
	SM 18:1;O2/18:1(d9)	0-7.5	[M+H]+	738.646	75-1250	0.1
	PE 15:0_18:1(d7)	3-6	[M+H]+	711.566	75-1250	0.1
	Cer 18:1;O2/15:0(d7)	3-7.5	[M+H]+	531.548	75-1250	0.1
	Cer 18:1;O2/15:0(d7)	3-7.5	[M+H-H2O]+	513.537	75-1250	0.1
	TG 15:0_18:1(d7)_15:0	6-7.5	[M+NH4]+	829.797	75-1250	0.1
	Method 1-2 (10 μg mL-1, conventional proton or ammonium adduct ions in the postive ion mode)
	PI 15:0_18:1(d7)	0-4	[M+NH4]+	847.604	75-1250	0.1
	PS 15:0_18:1(d7)	0-7.5	[M+H]+	755.556	75-1250	0.1
	PG 15:0_18:1(d7)	0-7.5	[M+NH4]+	759.586	75-1250	0.1
	SM 18:1;O2/18:1(d9)	0-7.5	[M+H]+	738.646	75-1250	0.1
	DG 15:0_18:1(d7)	4-7.5	[M+NH4]+	605.585	75-1250	0.1
	Method 2-1 (2 μg mL-1, deprotonated or acetate adduct ions in the negative ion mode)
	LPC 18:1(d7)	0-3	[M+CH3COO]-	587.406	75-1250	0.1
	LPE 18:1(d7)	0-3	[M-H]-	485.338	75-1250	0.1
	PC 15:0_18:1(d7)	0-7.5	[M+CH3COO]-	811.62	75-1250	0.1
	PE 15:0_18:1(d7)	0-7.5	[M-H]-	709.552	75-1250	0.1
	SM 18:1;O2/18:1(d9)	3-7.5	[M+CH3COO]-	796.653	75-1250	0.1
	Cer 18:1;O2/15:0(d7)	3-7.5	[M+CH3COO]-	589.554	75-1250	0.1
	Method 2-2 (10 μg mL-1, deprotonated or acetate adduct ions in the negative ion mode)
	PS 15:0_18:1(d7)	0-7.1	[M-H]-	753.542	75-1250	0.1
	PG 15:0_18:1(d7)	0-7.1	[M-H]-	740.547	75-1250	0.1
	PI 15:0_18:1(d7)	0-7.1	[M-H]-	828.563	75-1250	0.1
	SM 18:1;O2/18:1(d9)	0-7.1	[M+CH3COO]-	796.653	75-1250	0.1
	Method 3-1 (2 μg mL-1, sodium adduct ions in the positive ion mode)
	LPC 18:1(d7)	0-3	[M+Na]+	551.381	75-1250	0.1
	LPE 18:1(d7)	0-3	[M+Na]+	509.334	75-1250	0.1
	PC 15:0_18:1(d7)	0-6	[M+Na]+	775.595	75-1250	0.1
	SM 18:1;O2/18:1(d9)	0-7.5	[M+Na]+	760.629	75-1250	0.1
	PE 15:0_18:1(d7)	3-6	[M+Na]+	733.548	75-1250	0.1
	Cer 18:1;O2/15:0(d7)	3-7.5	[M+Na]+	553.53	75-1250	0.1
	TG 15:0_18:1(d7)_15:0	6-7.5	[M+Na]+	834.754	75-1250	0.1
	Method 3-2 (10 μg mL-1, sodium adduct ions in the positive ion mode)
	PI 15:0_18:1(d7)	0-4	[M+Na]+	852.559	75-1250	0.1
	PS 15:0_18:1(d7)	0-7.5	[M+Na]+	777.538	75-1250	0.1
	PG 15:0_18:1(d7)	0-7.5	[M+Na]+	764.543	75-1250	0.1
	SM 18:1;O2/18:1(d9)	0-7.5	[M+Na]+	760.629	75-1250	0.1
	DG 15:0_18:1(d7)	4-7.5	[M+Na]+	610.54	75-1250	0.1

## Sheet: Repeatability
																																			EquiSPLASH (2 μg mL-1), Sodium acetate (200 μM)
	Lipids	RT (min)	Adduct type	Polarity	m/z	EquiSPLASH (2 μg mL-1), Sodium acetate (200 μM)																				EquiSPLASH (2 μg mL-1), Sodium acetate (1 mM)				EquiSPLASH (10 μg mL-1), Sodium acetate (1 mM)					0 μL min-1			20 μL min-1			30 μL min-1			40 μL min-1			50 μL min-1
						0 μL min-1_1	0 μL min-1_2	0 μL min-1_3	0 μL min-1_4	20 μL min-1_1	20 μL min-1_2	20 μL min-1_3	20 μL min-1_4	30 μL min-1_1	30 μL min-1_2	30 μL min-1_3	30 μL min-1_4	40 μL min-1_1	40 μL min-1_2	40 μL min-1_3	40 μL min-1_4	50 μL min-1_1	50 μL min-1_2	50 μL min-1_3	50 μL min-1_4	50 μL min-1_1	50 μL min-1_2	50 μL min-1_3	50 μL min-1_4	50 μL min-1_1	50 μL min-1_2	50 μL min-1_3	50 μL min-1_4		Mean	SD	RSD (%)	Mean	SD	RSD (%)	Mean	SD	RSD (%)	Mean	SD	RSD (%)	Mean	SD	RSD (%)
	LPC 18:1(d7)	2	[M+H]+	Positive	529.399	254761	330978	328587	362720	195023	434681	456015	192897	218832	189155	224694	161995	159584	185190	138409	187948	162080	157495	162753	163791	57977	53344	50073	51115	331138	281462	236825	237062		319262	45728.2	14.3231	319654	145403	45.4875	198669	28979	14.5866	167783	23378.7	13.9339	161530	2780.38	1.72128
	LPC 18:1(d7)	2	[M+Na]+	Positive	551.381	53189	62986	61259	63740	202003	59364	53140	199943	111798	199041	129188	233464	226395	214454	229538	210064	235539	229340	229601	231744	169026	161322	159044	159039	498282	465548	453218	450643		60293.5	4848.85	8.04208	128612	83597.6	64.9996	168373	57485	34.1415	220113	9332.75	4.23999	231556	2865.44	1.23747
	LPE 18:1(d7)	2.1	[M+H]+	Positive	487.353	123344	136965	138542	141306	101887	168618	162106	91809	117669	102830	118109	82356	89505	94290	74680	92072	84000	79732	82388	81214	42959	39299	35144	35171	208471	161045	149497	159339		135039	8000.6	5.92465	131105	39858.7	30.4021	105241	16828.3	15.9903	87636.8	8856.35	10.1058	81833.5	1807.51	2.20877
	LPE 18:1(d7)	2.1	[M+Na]+	Positive	509.334	21973	23310	23478	24358	34473	25598	23370	33357	32994	30956	31982	31844	32070	31552	29081	32661	32367	30954	31333	31800	23906	20126	19055	19755	108342	94944	90789	94061		23279.8	984.96	4.23097	29199.5	5539.21	18.9702	31944	834.683	2.61296	31341	1573.32	5.01999	31613.5	609.963	1.92944
	PC 15:0_18:1(d7)	4	[M+H]+	Positive	753.613	208146	259633	252375	272290	131111	223144	321755	178312	162567	110375	125703	108764	95168	130769	119299	129637	110838	110101	112652	107540	36647	39027	39713	40055	244578	232134	229301	186664		248111	27885.3	11.239	213580	81318.9	38.0741	126852	25003.7	19.7109	118718	16526.7	13.9209	110283	2119.54	1.92192
	PC 15:0_18:1(d7)	4	[M+Na]+	Positive	775.595	37464	40966	40165	38219	213862	56361	46369	117869	174871	218482	209351	219437	212401	210303	205262	206656	215047	214712	210766	212508	166674	170898	165157	167053	487700	487911	481531	468817		39203.5	1635.64	4.17219	108615	76958	70.8538	205535	20942.2	10.1891	208656	3279.07	1.57152	213258	2007.25	0.941231
	PE 15:0_18:1(d7)	4	[M+H]+	Positive	711.566	89646	104687	102419	107988	56830	108488	119898	57746	68018	53585	65487	46237	44392	52734	40649	52804	45814	44184	46649	46306	18599	18936	17509	17464	127512	108976	94158	96973		101185	8025.3	7.93131	85740.5	33184.8	38.7038	58331.8	10228	17.5342	47644.8	6111.17	12.8265	45738.2	1091.37	2.38611
	PE 15:0_18:1(d7)	4	[M+Na]+	Positive	733.548	22645	26900	25709	27682	23136	29107	27700	23147	23428	22583	24072	21143	20537	22737	18905	21517	20463	20974	19708	20822	14024	13259	12030	12200	57665	56010	53244	54317		25734	2213.35	8.60089	25772.5	3091.85	11.9967	22806.5	1265.56	5.54913	20924	1619.13	7.73815	20491.8	564.718	2.75583
	PG 15:0_18:1(d7)	3.3	[M+NH4]+	Positive	759.586	16209	17945	17811	18861	18866	15380	10552	11166	14407	10196	11184	8971	9440	7980	10690	7893	7071	6657	8393	6871	4739	4551	4436	3559	16444	14428	15269	20864		17706.5	1102	6.22367	13991	3894.54	27.836	11189.5	2328.17	20.8067	9000.75	1331.11	14.7889	7248	781.828	10.7868
	PG 15:0_18:1(d7)	3.3	[M+Na]+	Positive	764.543	16554	19703	19550	21429	20587	14942	15401	15311	16592	15461	16074	14273	15034	15263	15920	13915	13383	13452	13314	14245	11667	11899	10529	10864	46165	45078	47757	50249		19309	2024.66	10.4856	16560.2	2691.84	16.2548	15600	998.163	6.39848	15033	834.585	5.55168	13598.5	434.667	3.19643
	PS 15:0_18:1(d7)	3.3	[M+H]+	Positive	755.556	39681	48749	45594	48970	43594	53184	25443	24993	26546	19871	19580	21561	23446	17839	24760	17387	20135	20372	21556	20773	8888	7188	7510	7145	49315	41448	36046	37433		45748.5	4328.95	9.4625	36803.5	13940.1	37.8771	21889.5	3224.85	14.7324	20858	3789.7	18.1691	20709	623.044	3.00856
	PS 15:0_18:1(d7)	3.3	[M+Na]+	Positive	777.538	12784	15850	15643	16844	13724	18084	12087	11938	13021	11275	12335	11358	13226	11628	12013	10696	11451	10634	11463	11413	8021	8284	7343	8113	38510	37429	33882	35751		15280.2	1744.78	11.4185	13958.2	2867.04	20.5401	11997.2	835.15	6.96118	11890.8	1047.9	8.81276	11240.2	404.728	3.6007
	PI 15:0_18:1(d7)	3.2	[M+NH4]+	Positive	847.604	10519	13319	12945	13018	10719	15068	6781	6805	6705	5753	5874	5792	6921	5188	6091	5074	5548	5330	5805	5845	2353	1467	2038	1828	14330	12164	10515	9887		12450.2	1297.64	10.4226	9843.25	3944.33	40.0715	6031	452.154	7.49717	5818.5	864.402	14.8561	5632	240.526	4.2707
	PI 15:0_18:1(d7)	3.2	[M+Na]+	Positive	852.559	13375	16359	15787	17933	13188	20076	11656	12114	11585	10486	10469	11271	11723	10132	10651	10438	10307	11079	10592	11041	7156	7321	7124	7029	38468	36974	33644	32911		15863.5	1890.93	11.92	14258.5	3931.12	27.5704	10952.8	563.588	5.14563	10736	691.62	6.44206	10754.8	371.504	3.45432
	PI 15:0_18:1(d7)	3.2	[M+2Na-H]+	Positive	874.541	5088	6004	5413	5710	6299	3997	6676	6152	7413	5866	6423	6437	6266	5929	6417	6190	6581	6545	6774	6325	5254	5195	4902	5018	21569	20446	21064	21091		5553.75	393.223	7.08031	5781	1209.63	20.9243	6534.75	643.064	9.84068	6200.5	204.112	3.29186	6556.25	184.057	2.80735
	SM 18:1;2O/18:1(d9)	3.7	[M+H]+	Positive	738.646	121238	150618	146351	160137	80814	80593	112955	176807	68770	85079	69785	94728	79985	59796	75227	59930	54552	55174	57371	57269	34855	33533	30392	30129	116577	109441	117896	143206		144586	16597.8	11.4795	112792	45303.8	40.1657	79590.5	12549.9	15.7681	68734.5	10426.6	15.1694	56091.5	1441.7	2.57026
	SM 18:1;2O/18:1(d9)	3.7	[M+Na]+	Positive	760.629	34338	40912	40308	42350	184847	184489	52892	45225	195381	162280	195860	123186	188772	189114	187676	187275	189998	182821	189086	187317	171407	166197	160690	162854	434963	427556	433896	450711		39477	3531.44	8.94557	116863	78356.9	67.05	169177	34454.7	20.3661	188209	874.155	0.464459	187306	3190.12	1.70316
	Cer 18:1;2O/15:0(d7)	4.1	[M+H-H2O]+	Positive	513.537	189534	224956	216087	229784	93858	235628	240312	91921	113022	100164	120473	79873	79572	91731	65134	89307	72065	70208	72638	72250	36485	33000	31533	30511	193339	160095	150527	157512		215090	17956.9	8.34856	165430	83787.8	50.6486	103383	17777	17.1952	81436	12071.6	14.8234	71790.2	1081.52	1.5065
	Cer 18:1;2O/15:0(d7)	4.1	[M+H]+	Positive	531.548	89959	102556	101054	104252	52646	109844	110481	49101	61127	53712	63566	42709	45154	47346	37606	49924	40815	40786	42132	40665	19307	18277	17479	16875	106566	88240	80306	88259		99455.2	6464.22	6.49962	80518	34262.1	42.5521	55278.5	9368.99	16.9487	45007.5	5305.48	11.788	41099.5	691.392	1.68224
	Cer 18:1;2O/15:0(d7)	4.1	[M+Na]+	Positive	553.53	123847	124409	119600	107450	478982	133257	146234	475539	429443	454357	423475	480611	485415	478097	446807	468153	449647	433191	446525	447940	339751	330044	324522	323110	1031610	969965	950382	989518		118826	7882.32	6.63347	308503	194941	63.1895	446972	26111.9	5.84196	469618	16772.3	3.57147	444326	7532.11	1.69518
	DG 15:0_18:1(d7)	4.9	[M+NH4]+	Positive	605.585	9943	12099	11992	12532	7222	8201	12325	11560	7603	7885	8430	7736	5437	5495	6329	5118	5349	5795	5308	5905	2393	2428	2306	2222	14729	14366	13949	14617		11641.5	1156.15	9.93128	9827	2494.87	25.388	7913.5	363.089	4.58822	5594.75	516.801	9.23724	5589.25	304.879	5.45473
	DG 15:0_18:1(d7)	4.9	[M+Na]+	Positive	610.54	38462	37695	38424	35645	213387	200158	61509	64268	213573	207686	204231	209982	198561	203630	214311	192418	194269	193854	194125	199051	136968	136404	125443	126289	521361	504487	492781	498147		37556.5	1322.31	3.52085	134830	83254.5	61.7475	208868	3927.55	1.8804	202230	9267.28	4.58254	195325	2490.12	1.27486
	TG 15:0_18:1(d7)_15:0	6.6	[M+NH4]+	Positive	829.797	304968	356532	350721	367320	236540	95529	103678	213607	89280	71468	72710	75869	73486	89528	57240	88322	47316	48433	49366	50172	13066	15301	14270	15602	56219	56201	75080	103296		344885	27485.8	7.96955	162338	73118.4	45.0407	77331.8	8178.11	10.5754	77144	15142.2	19.6285	48821.8	1229.88	2.51912
	TG 15:0_18:1(d7)_15:0	6.6	[M+Na]+	Positive	834.754	110880	89716	85058	71687	382936	505944	506726	430506	519429	486360	479601	475796	490025	489174	455174	498045	428109	418642	417575	422514	328293	344985	348058	355667	1122590	1149179	1248741	1352574		89335.2	16269.4	18.2116	456528	60703.4	13.2968	490296	19906.9	4.06018	483104	19044.4	3.94208	421710	4764.61	1.12983
[truncated: 6 more columns]

## Sheet: MS1_Sensitivity
	Full MS	RT (min)	Adduct type	Polarity	m/z	Without sodium solution									2 μg mL-1		10 μg mL-1
	Lipids					2 μg mL-1_1	2 μg mL-1_2	2 μg mL-1_3	2 μg mL-1_4	10 μg mL-1_1	10 μg mL-1_2	10 μg mL-1_3	10 μg mL-1_4		Mean	SD	Mean	SD
	LPC 18:1(d7)	2	[M+H]+	Positive	529.399	331544	339244	346242	349584	1941519	1913310	1928829	1898239		341654	7999.06	1.92047e+06	18783.1
	LPC 18:1(d7)	2	[M+Na]+	Positive	551.381	18197	17293	16945	18157	37997	37229	36004	36356		17648	627.353	36896.5	896.354
	LPE 18:1(d7)	2.1	[M+H]+	Positive	487.353	119227	118650	123381	121633	708997	690487	703382	681881		120723	2193.05	696187	12288.4
	LPE 18:1(d7)	2.1	[M+Na]+	Positive	509.334	12267	11345	11633	10139	25976	25710	26344	26035		11346	892.087	26016.2	260.244
	PC 15:0_18:1(d7)	4	[M+H]+	Positive	753.613	201397	197706	199790	195841	1650962	1637500	1622254	1571251		198684	2423.68	1.62049e+06	34859.1
	PC 15:0_18:1(d7)	4	[M+Na]+	Positive	775.595	14736	14090	13140	13613	50314	50262	51548	49320		13894.8	681.874	50361	913.721
	PE 15:0_18:1(d7)	4	[M+H]+	Positive	711.566	87752	87991	88692	89046	474470	460501	461471	445365		88370.2	601.727	460452	11904.7
	PE 15:0_18:1(d7)	4	[M+Na]+	Positive	733.548	15343	15680	15288	13435	35089	37445	36458	35388		14936.5	1015.89	36095	1074.89
	PG 15:0_18:1(d7)	3.3	[M+NH4]+	Positive	759.586	15706	15004	15638	14963	92792	94321	94969	88899		15327.8	398.825	92745.2	2721.76
	PG 15:0_18:1(d7)	3.3	[M+Na]+	Positive	764.543	13757	14332	13715	12642	60555	58782	58899	58858		13611.5	704.966	59273.5	855.707
	PS 15:0_18:1(d7)	3.3	[M+H]+	Positive	755.556	41577	42244	43114	39761	275464	271452	271774	263855		41674	1422.14	270636	4873.48
	PS 15:0_18:1(d7)	3.3	[M+Na]+	Positive	777.538	11435	11146	10308	9874	28857	28554	29330	26955		10690.8	724.509	28424	1030.08
	PI 15:0_18:1(d7)	3.2	[M+NH4]+	Positive	847.604	11012	10372	10514	12398	60140	59773	60304	59237		11074	924.342	59863.5	472.999
	PI 15:0_18:1(d7)	3.2	[M+Na]+	Positive	852.559	11884	10861	10810	9350	32125	31278	31176	32513		10726.2	1042.37	31773	651.393
	PI 15:0_18:1(d7)	3.2	[M+2Na-H]+	Positive	874.541	1124	1056	918	251	375	476	387	687		837.25	400.119	481.25	144.375
	SM 18:1;2O/18:1(d9)	3.7	[M+H]+	Positive	738.646	133263	132696	134203	132731	1241737	1215934	1223421	1185615		133223	702.802	1.21668e+06	23373
	SM 18:1;2O/18:1(d9)	3.7	[M+Na]+	Positive	760.629	15721	16327	16961	15308	61623	59390	59785	59540		16079.2	721.58	60084.5	1038.51
	Cer 18:1;2O/15:0(d7)	4.1	[M+H-H2O]+	Positive	513.537	200969	200099	194354	191822	1039546	1010365	1034172	1007103		196811	4435.72	1.0228e+06	16439.5
	Cer 18:1;2O/15:0(d7)	4.1	[M+H]+	Positive	531.548	86869	88667	86233	84485	487162	478648	484298	454470		86563.5	1726.99	476144	14876.3
	Cer 18:1;2O/15:0(d7)	4.1	[M+Na]+	Positive	553.53	38951	37070	39647	39835	123091	123256	121126	118940		38875.8	1262.46	121603	2022.02
	DG 15:0_18:1(d7)	4.9	[M+NH4]+	Positive	605.585	7934	8537	7902	7618	55194	56812	52740	53386		7997.75	386.537	54533	1840.4
	DG 15:0_18:1(d7)	4.9	[M+Na]+	Positive	610.54	14747	15234	14723	13710	70153	69852	67646	65597		14603.5	640.506	68312	2127.26
	TG 15:0_18:1(d7)_15:0	6.6	[M+NH4]+	Positive	829.797	237204	229464	229795	231133	1383988	1007505	905651	811977		231899	3609.52	1.02728e+06	250852
	TG 15:0_18:1(d7)_15:0	6.6	[M+Na]+	Positive	834.754	36295	36250	36438	36455	129632	100422	90253	86541		36359.5	102.36	101712	19516.3
	Full MS	RT (min)	Adduct type	Polarity	m/z	With 200 μM sodium solution									2 μg mL-1		10 μg mL-1
	Lipids					2 μg mL-1_1	2 μg mL-1_2	2 μg mL-1_3	2 μg mL-1_4	10 μg mL-1_1	10 μg mL-1_2	10 μg mL-1_3	10 μg mL-1_4		Mean	SD	Mean	SD
	LPC 18:1(d7)	2	[M+H]+	Positive	529.399	107792	79645	78713	79518	607595	509590	469570	470977		86417	14256	514433	64817
	LPC 18:1(d7)	2	[M+Na]+	Positive	551.381	194378	178803	174660	176116	619977	574902	571251	562717		180989	9089.3	582212	25689.4
	LPE 18:1(d7)	2.1	[M+H]+	Positive	487.353	57850	48819	47116	50078	345826	293876	283508	274706		50965.8	4747.28	299479	31875.9
	LPE 18:1(d7)	2.1	[M+Na]+	Positive	509.334	21379	19359	18475	18747	133632	125551	121206	115371		19490	1312.47	123940	7690.53
	PC 15:0_18:1(d7)	4	[M+H]+	Positive	753.613	64660	59137	60480	62943	335740	407296	391755	380985		61805	2471.16	378944	30761
	PC 15:0_18:1(d7)	4	[M+Na]+	Positive	775.595	160595	151184	153419	153330	491211	506254	493729	490833		154632	4107.42	495507	7279.22
	PE 15:0_18:1(d7)	4	[M+H]+	Positive	711.566	28943	24423	21338	24893	178293	174581	153514	152766		24899.2	3123.1	164788	13539.1
	PE 15:0_18:1(d7)	4	[M+Na]+	Positive	733.548	13711	12080	11346	11662	62334	62033	59137	57704		12199.8	1051.39	60302	2253.31
	PG 15:0_18:1(d7)	3.3	[M+NH4]+	Positive	759.586	4368	4935	4110	4173	35560	29556	31129	28977		4396.5	375.424	31305.5	2978.51
	PG 15:0_18:1(d7)	3.3	[M+Na]+	Positive	764.543	8404	8245	8909	8180	52890	50911	52066	48946		8434.5	330.031	51203.2	1709.78
	PS 15:0_18:1(d7)	3.3	[M+H]+	Positive	755.556	11203	9687	9853	9507	86978	80566	70327	71563		10062.5	773.35	77358.5	7870.89
	PS 15:0_18:1(d7)	3.3	[M+Na]+	Positive	777.538	7576	7203	6948	6989	43823	43154	42552	40415		7179	287.313	42486	1475.04
	PI 15:0_18:1(d7)	3.2	[M+NH4]+	Positive	847.604	3502	2909	2464	3092	22483	23036	19661	20237		2991.75	430.416	21354.2	1655.06
	PI 15:0_18:1(d7)	3.2	[M+Na]+	Positive	852.559	6720	5852	6038	5738	41303	38557	37147	37209		6087	439.741	38554	1944.71
	PI 15:0_18:1(d7)	3.2	[M+2Na-H]+	Positive	874.541	3699	3797	3738	4119	19309	18299	19791	18812		3838.25	191.453	19052.8	642.074
	SM 18:1;2O/18:1(d9)	3.7	[M+H]+	Positive	738.646	31853	32447	33996	31742	252960	207324	215888	198325		32509.5	1038.21	218624	23987.4
	SM 18:1;2O/18:1(d9)	3.7	[M+Na]+	Positive	760.629	130906	133391	135645	131704	439742	450858	444018	434700		132912	2096.19	442330	6843.26
	Cer 18:1;2O/15:0(d7)	4.1	[M+H-H2O]+	Positive	513.537	41908	34630	33596	34475	271904	232692	226139	210356		36152.2	3864.09	235273	26158.4
	Cer 18:1;2O/15:0(d7)	4.1	[M+H]+	Positive	531.548	20991	18947	19162	19580	135530	122336	115846	111779		19670	919.046	121373	10391.4
	Cer 18:1;2O/15:0(d7)	4.1	[M+Na]+	Positive	553.53	305704	280328	275764	272317	1115355	1049287	1065084	999097		283528	15143.5	1.05721e+06	47898.3
	DG 15:0_18:1(d7)	4.9	[M+NH4]+	Positive	605.585	2566	2569	2666	2175	22116	18887	20005	18673		2494	217.68	19920.2	1576.04
	DG 15:0_18:1(d7)	4.9	[M+Na]+	Positive	610.54	115177	94436	96531	95325	606220	587727	573370	531293		100367	9910.42	574652	31880.7
	TG 15:0_18:1(d7)_15:0	6.6	[M+NH4]+	Positive	829.797	21820	27087	27065	24335	228704	162752	263956	167137		25076.8	2526.58	205637	49175.1
	TG 15:0_18:1(d7)_15:0	6.6	[M+Na]+	Positive	834.754	241472	257429	260381	247920	1089634	1018496	1289309	1000215		251800	8699.45	1.09941e+06	132343
	Full MS	RT (min)	Adduct type	Polarity	m/z	Without sodium solution									2 μg mL-1		10 μg mL-1
	Lipids					2 μg mL-1_1	2 μg mL-1_2	2 μg mL-1_3	2 μg mL-1_4	10 μg mL-1_1	10 μg mL-1_2	10 μg mL-1_3	10 μg mL-1_4		Mean	SD	Mean	SD
	LPC 18:1(d7)	2	[M+CH3COO]-	Negative	587.406	26032	26506	26286	26246	194941	198355	197780	200199		26267.5	194.205	197819	2178.39
	LPE 18:1(d7)	2.1	[M-H]-	Negative	485.338	69537	76280	80025	88191	758544	800814	799188	822181		78508.2	7778.27	795182	26577.3
	PC 15:0_18:1(d7)	4	[M+CH3COO]-	Negative	811.62	19969	20914	20428	22529	126180	127499	127958	129159		20960	1114.9	127699	1230.99
	PE 15:0_18:1(d7)	4	[M-H]-	Negative	709.552	61766	65713	65807	68349	408867	427598	427350	430940		65408.8	2718.2	423689	10015.9
	PG 15:0_18:1(d7)	3.3	[M-H]-	Negative	740.547	63563	69139	72176	75523	602028	609230	631001	629526		70100.2	5078.54	617946	14535.9
	PS 15:0_18:1(d7)	3.3	[M-H]-	Negative	753.542	43103	45569	45847	49109	301079	308813	309577	312902		45907	2465.3	308093	5001.44
	PI 15:0_18:1(d7)	3.2	[M-H]-	Negative	828.563	52302	57542	61102	66821	500810	522535	524670	525902		59441.8	6104.5	518479	11861.3
	SM 18:1;2O/18:1(d9)	3.7	[M+CH3COO]-	Negative	796.653	16263	18323	17929	17385	139734	140212	141861	142704		17475	894.849	141128	1390.85
	Cer 18:1;2O/15:0(d7)	4.1	[M+CH3COO]-	Negative	589.554	138868	143455	149072	154928	1352922	1378953	1381817	1384437		146581	6955.57	1.37453e+06	14579.9

## Sheet: MSMS_Sensitivity
	Product ion scan	Concentration (μg mL-1)	RT (min)	Adduct type	Polarity	m/z		Without sodium solution				Mean	SD
	Lipids					Precursor	Product	10eV_1	10eV_2	10eV_3	10eV_4
	LPC 18:1(d7)	2	2	[M+H]+	Positive	529.399	426.225	33951	35471	36110	35800	35333	957.564
	LPC 18:1(d7)	2	2	[M+H]+	Positive	529.399	384.214	13798	12273	14318	13699	13522	875.809
	LPE 18:1(d7)	2	2.1	[M+H]+	Positive	487.353	384.178	8374	9461	8816	9094	8936.25	458.56
	LPE 18:1(d7)	2	2.1	[M+H]+	Positive	487.353	342.168	413	872	907	1088	820	287.371
	PC 15:0_18:1(d7)	2	4	[M+H]+	Positive	753.613	650.439	26844	24868	25547	26700	25989.8	946.669
	PC 15:0_18:1(d7)	2	4	[M+H]+	Positive	753.613	608.428	10768	9972	11504	10547	10697.8	633.617
	PE 15:0_18:1(d7)	2	4	[M+H]+	Positive	711.566	608.391	15628	14186	14470	14514	14699.5	635.839
	PE 15:0_18:1(d7)	2	4	[M+H]+	Positive	711.566	566.381	1197	1022	1349	1169	1184.25	133.993
	PG 15:0_18:1(d7)	10	3.3	[M+NH4]+	Positive	759.586	656.412	6146	6352	5386	6210	6023.5	433.631
	PG 15:0_18:1(d7)	10	3.3	[M+NH4]+	Positive	759.586	614.402	0	0	250	0	62.5	125
	PS 15:0_18:1(d7)	10	3.3	[M+H]+	Positive	755.556	652.381	31742	31426	32573	33477	32304.5	919.242
	PS 15:0_18:1(d7)	10	3.3	[M+H]+	Positive	755.556	610.371	4201	4617	3804	4351	4243.25	339.62
	PI 15:0_18:1(d7)	10	3.2	[M+NH4]+	Positive	847.604	744.429	3888	3530	3497	3321	3559	237.746
	PI 15:0_18:1(d7)	10	3.2	[M+NH4]+	Positive	847.604	702.419	0	166	228	99	123.25	97.6025
	SM 18:1;O2/18:1(d9)	2	3.7	[M+H]+	Positive	738.646	528.411	1386	1234	1854	1210	1421	299.001
	SM 18:1;O2/18:1(d9)	2	3.7	[M+H]+	Positive	738.646	633.459	14969	15019	14584	15430	15000.5	346.062
	SM 18:1;O2/18:1(d9)	2	3.7	[M+H]+	Positive	738.646	591.449	6832	5904	7219	6136	6522.75	609.05
	SM 18:1;O2/18:1(d9)	10	3.7	[M+H]+	Positive	738.646	528.411	10372	10121	10587	10669	10437.2	245.224
	SM 18:1;O2/18:1(d9)	10	3.7	[M+H]+	Positive	738.646	633.459	66997	66795	66576	67128	66874	241.309
	SM 18:1;O2/18:1(d9)	10	3.7	[M+H]+	Positive	738.646	591.449	28640	27623	29186	27568	28254.2	792.964
	Cer 18:1;O2/15:0(d7)	2	4.1	[M+H]+	Positive	531.548	314.269	169	0	0	165	83.5	96.4313
	DG 15:0_18:1(d7)	10	4.9	[M+NH4]+	Positive	605.585	502.411	6658	7101	7322	6168	6812.25	510.579
	DG 15:0_18:1(d7)	10	4.9	[M+NH4]+	Positive	605.585	460.4	234	357	90	109	197.5	124.044
	TG 15:0_18:1(d7)_15:0	2	6.6	[M+NH4]+	Positive	829.797	726.623	36958	38742	37287	37439	37606.5	783.166
	TG 15:0_18:1(d7)_15:0	2	6.6	[M+NH4]+	Positive	829.797	684.612	5153	5830	5957	5086	5506.5	450.698
	Product ion scan	Concentration (μg mL-1)	RT (min)	Adduct type	Polarity	m/z		With 200 μM sodium solution				Mean	SD
	Lipids					Precursor	Product	10eV_1	10eV_2	10eV_3	10eV_4
	LPC 18:1(d7)	2	2	[M+Na]+	Positive	551.381	448.207	97972	100886	99407	100274	99634.8	1263.71
	LPC 18:1(d7)	2	2	[M+Na]+	Positive	551.381	406.197	28126	28549	29066	26727	28117	1003.23
	LPE 18:1(d7)	2	2.1	[M+Na]+	Positive	509.334	406.16	12870	13253	11482	12592	12549.2	761.357
	LPE 18:1(d7)	2	2.1	[M+Na]+	Positive	509.334	364.15	1940	1695	1696	2092	1855.75	195.169
	PC 15:0_18:1(d7)	2	4	[M+Na]+	Positive	775.595	672.421	74722	70912	71988	72298	72480	1608.35
	PC 15:0_18:1(d7)	2	4	[M+Na]+	Positive	775.595	630.41	8707	8884	8291	8945	8706.75	294.974
	PE 15:0_18:1(d7)	2	4	[M+Na]+	Positive	733.548	630.374	8297	8133	7390	8285	8026.25	430.684
	PE 15:0_18:1(d7)	2	4	[M+Na]+	Positive	733.548	588.364	0	87	0	245	83	115.525
	PG 15:0_18:1(d7)	10	3.3	[M+Na]+	Positive	764.543	661.369	11824	13014	13054	13277	12792.2	655.789
	PG 15:0_18:1(d7)	10	3.3	[M+Na]+	Positive	764.543	619.358	896	1382	1639	1104	1255.25	324.174
	PS 15:0_18:1(d7)	10	3.3	[M+Na]+	Positive	777.538	674.364	11662	13173	13893	12646	12843.5	938.966
	PS 15:0_18:1(d7)	10	3.3	[M+Na]+	Positive	777.538	632.353	912	770	1678	1004	1091	402.997
	PI 15:0_18:1(d7)	10	3.2	[M+Na]+	Positive	852.559	749.385	13872	12001	12895	13172	12985	774.186
	PI 15:0_18:1(d7)	10	3.2	[M+Na]+	Positive	852.559	707.374	603	568	482	656	577.25	73.0816
	SM 18:1;O2/18:1(d9)	2	3.7	[M+Na]+	Positive	760.629	550.394	2505	2104	2467	2655	2432.75	233.713
	SM 18:1;O2/18:1(d9)	2	3.7	[M+Na]+	Positive	760.629	655.442	66646	74138	71158	65159	69275.2	4125.03
	SM 18:1;O2/18:1(d9)	2	3.7	[M+Na]+	Positive	760.629	613.432	11404	12193	13046	11585	12057	740.678
	SM 18:1;O2/18:1(d9)	10	3.7	[M+Na]+	Positive	760.629	550.394	9732	9282	9440	9771	9556.25	235.041
	SM 18:1;O2/18:1(d9)	10	3.7	[M+Na]+	Positive	760.629	655.442	180578	186300	181244	182599	182680	2555.48
	SM 18:1;O2/18:1(d9)	10	3.7	[M+Na]+	Positive	760.629	613.432	32476	32870	33452	31080	32469.5	1009.37
	Cer 18:1;O2/15:0(d7)	2	4.1	[M+Na]+	Positive	553.53	336.251	3527	3233	3046	3224	3257.5	199.236
	DG 15:0_18:1(d7)	10	4.9	[M+Na]+	Positive	610.54	507.366	232955	236105	240158	234478	235924	3101.9
	DG 15:0_18:1(d7)	10	4.9	[M+Na]+	Positive	610.54	465.355	16448	17356	19453	17114	17592.8	1298.23
	TG 15:0_18:1(d7)_15:0	2	6.6	[M+Na]+	Positive	834.754	731.58	105755	112949	111087	105806	108899	3680.64
	TG 15:0_18:1(d7)_15:0	2	6.6	[M+Na]+	Positive	834.754	689.569	8601	9576	8601	8599	8844.25	487.834
	Product ion scan	Concentration (μg mL-1)	RT (min)	Adduct type	Polarity	m/z		Without sodium solution				Mean	SD
	Lipids					Precursor	Product	10eV_1	10eV_2	10eV_3	10eV_4
	LPC 18:1(d7)	2	2	[M+CH3COO]-	Negative	587.406	484.232	0	0	0	0	0	0
	LPC 18:1(d7)	2	2	[M+CH3COO]-	Negative	587.406	442.221	0	0	0	0	0	0
	LPE 18:1(d7)	2	2.1	[M-H]-	Negative	485.338	382.164	1702	1701	2006	2037	1861.5	185.185
	LPE 18:1(d7)	2	2.1	[M-H]-	Negative	485.338	340.153	596	367	826	718	626.75	197.013
	PC 15:0_18:1(d7)	2	4	[M+CH3COO]-	Negative	811.62	708.446	0	0	0	0	0	0
	PC 15:0_18:1(d7)	2	4	[M+CH3COO]-	Negative	811.62	666.435	0	0	0	0	0	0
	PE 15:0_18:1(d7)	2	4	[M-H]-	Negative	709.552	606.378	870	958	864	578	817.5	165.347
	PE 15:0_18:1(d7)	2	4	[M-H]-	Negative	709.552	564.367	326	286	0	231	210.75	145.798
	PG 15:0_18:1(d7)	10	3.3	[M-H]-	Negative	740.547	637.372	20824	22422	20614	20896	21189	830.66
	PG 15:0_18:1(d7)	10	3.3	[M-H]-	Negative	740.547	595.362	11159	11224	10943	10758	11021	212.529
	PS 15:0_18:1(d7)	10	3.3	[M-H]-	Negative	753.542	650.368	9431	9327	8349	8696	8950.75	516.141
	PS 15:0_18:1(d7)	10	3.3	[M-H]-	Negative	753.542	608.357	4584	4922	3975	4784	4566.25	417.877
	PI 15:0_18:1(d7)	10	3.2	[M-H]-	Negative	828.563	725.388	17438	17236	17728	17549	17487.8	206.014
	PI 15:0_18:1(d7)	10	3.2	[M-H]-	Negative	828.563	683.378	8456	8728	8715	8867	8691.5	171.411
	SM 18:1;O2/18:1(d9)	2	3.7	[M+CH3COO]-	Negative	796.653	586.418	0	0	0	244	61	122
	SM 18:1;O2/18:1(d9)	2	3.7	[M+CH3COO]-	Negative	796.653	691.466	0	0	0	0	0	0
	SM 18:1;O2/18:1(d9)	2	3.7	[M+CH3COO]-	Negative	796.653	649.456	0	0	0	0	0	0
	SM 18:1;O2/18:1(d9)	10	3.7	[M+CH3COO]-	Negative	796.653	586.418	7124	6705	6608	6816	6813.25	223.919
	SM 18:1;O2/18:1(d9)	10	3.7	[M+CH3COO]-	Negative	796.653	691.466	1624	1385	2014	2090	1778.25	332.267
	SM 18:1;O2/18:1(d9)	10	3.7	[M+CH3COO]-	Negative	796.653	649.456	682	1302	1102	1451	1134.25	333.687
	Cer 18:1;O2/15:0(d7)	2	4.1	[M+CH3COO]-	Negative	589.554	372.276	7721	6912	8026	8772	7857.75	769.698
