# Supplementary material for: Dual fragmentation via collision-induced and oxygen attachment dissociations using water and its radicals for C=C position-resolved lipidomics
Source: Commun Chem. 2025 May 13;8:148. doi: 10.1038/s42004-025-01525-y (PMC12075507; doi:10.1038/s42004-025-01525-y)
Supplement: Supplementary file 5 — Supplementary Data 2 [file 42004_2025_1525_MOESM5_ESM.xlsx]

## Sheet: Product-ion-scan
	Lipids	RT range (min)	Adduct type	m/z	TOF range	Event time (s)
	Method 1-1 (2 μg mL-1, conventional proton or ammonium adduct ions in the postive ion mode)
	LPC 18:1(d7)	0-3	[M+H]+	529.399	75-1250	0.1
	LPE 18:1(d7)	0-3	[M+H]+	487.353	75-1250	0.1
	PC 15:0_18:1(d7)	0-6	[M+H]+	753.613	75-1250	0.1
	SM 18:1;O2/18:1(d9)	0-7.5	[M+H]+	738.646	75-1250	0.1
	PE 15:0_18:1(d7)	3-6	[M+H]+	711.566	75-1250	0.1
	Cer 18:1;O2/15:0(d7)	3-7.5	[M+H]+	531.548	75-1250	0.1
	Cer 18:1;O2/15:0(d7)	3-7.5	[M+H-H2O]+	513.537	75-1250	0.1
	TG 15:0_18:1(d7)_15:0	6-7.5	[M+NH4]+	829.797	75-1250	0.1
	Method 1-2 (10 μg mL-1, conventional proton or ammonium adduct ions in the postive ion mode)
	PI 15:0_18:1(d7)	0-4	[M+NH4]+	847.604	75-1250	0.1
	PS 15:0_18:1(d7)	0-7.5	[M+H]+	755.556	75-1250	0.1
	PG 15:0_18:1(d7)	0-7.5	[M+NH4]+	759.586	75-1250	0.1
	SM 18:1;O2/18:1(d9)	0-7.5	[M+H]+	738.646	75-1250	0.1
	DG 15:0_18:1(d7)	4-7.5	[M+NH4]+	605.585	75-1250	0.1
	Method 2-1 (2 μg mL-1, deprotonated or acetate adduct ions in the negative ion mode)
	LPC 18:1(d7)	0-3	[M+CH3COO]-	587.406	75-1250	0.1
	LPE 18:1(d7)	0-3	[M-H]-	485.338	75-1250	0.1
	PC 15:0_18:1(d7)	0-7.5	[M+CH3COO]-	811.62	75-1250	0.1
	PE 15:0_18:1(d7)	0-7.5	[M-H]-	709.552	75-1250	0.1
	SM 18:1;O2/18:1(d9)	3-7.5	[M+CH3COO]-	796.653	75-1250	0.1
	Cer 18:1;O2/15:0(d7)	3-7.5	[M+CH3COO]-	589.554	75-1250	0.1
	Method 2-2 (10 μg mL-1, deprotonated or acetate adduct ions in the negative ion mode)
	PS 15:0_18:1(d7)	0-7.1	[M-H]-	753.542	75-1250	0.1
	PG 15:0_18:1(d7)	0-7.1	[M-H]-	740.547	75-1250	0.1
	PI 15:0_18:1(d7)	0-7.1	[M-H]-	828.563	75-1250	0.1
	SM 18:1;O2/18:1(d9)	0-7.1	[M+CH3COO]-	796.653	75-1250	0.1
	Method 3-1 (2 μg mL-1, sodium adduct ions in the positive ion mode)
	LPC 18:1(d7)	0-3	[M+Na]+	551.381	75-1250	0.1
	LPE 18:1(d7)	0-3	[M+Na]+	509.334	75-1250	0.1
	PC 15:0_18:1(d7)	0-6	[M+Na]+	775.595	75-1250	0.1
	SM 18:1;O2/18:1(d9)	0-7.5	[M+Na]+	760.629	75-1250	0.1
	PE 15:0_18:1(d7)	3-6	[M+Na]+	733.548	75-1250	0.1
	Cer 18:1;O2/15:0(d7)	3-7.5	[M+Na]+	553.53	75-1250	0.1
	TG 15:0_18:1(d7)_15:0	6-7.5	[M+Na]+	834.754	75-1250	0.1
	Method 3-2 (10 μg mL-1, sodium adduct ions in the positive ion mode)
	PI 15:0_18:1(d7)	0-4	[M+Na]+	852.559	75-1250	0.1
	PS 15:0_18:1(d7)	0-7.5	[M+Na]+	777.538	75-1250	0.1
	PG 15:0_18:1(d7)	0-7.5	[M+Na]+	764.543	75-1250	0.1
	SM 18:1;O2/18:1(d9)	0-7.5	[M+Na]+	760.629	75-1250	0.1
	DG 15:0_18:1(d7)	4-7.5	[M+Na]+	610.54	75-1250	0.1

## Sheet: Ar_vs_H2O
	MS/MS peak area	Concentration (μg mL-1)	RT (min)	Adduct type	Polarity	Gas	m/z		5eV_1	5eV_2	5eV_3	5eV_4	10eV_1	10eV_2	10eV_3	10eV_4	15eV_1	15eV_2	15eV_3	15eV_4	20eV_1	20eV_2	20eV_3	20eV_4	25eV_1	25eV_2	25eV_3	25eV_4	30eV_1	30eV_2	30eV_3	30eV_4	35eV_1	35eV_2	35eV_3	35eV_4	40eV_1	40eV_2	40eV_3	40eV_4	45eV_1	45eV_2	45eV_3	45eV_4	50eV_1	50eV_2	50eV_3	50eV_4	55eV_1
	Lipids						Precursor	Product
	LPC 18:1(d7)	2	2	[M+H]+	Positive	Ar	529.399	184.073	26826	21478	13382	12944	120033	114517	117992	113565	927987	915108	921496	918635	2529888	2554885	2550388	2555202	3240834	3228726	3207334	3291173	3193812	3188897	3177280	3196427	2818360	2830782	2843306	2778509	2289509	2312160	2279272	2267315	1692730	1661147	1694256	1668786	1076640	1072491	1061198	1053900	587212
	LPE 18:1(d7)	2	2	[M+H]+	Positive	Ar	487.353	346.334	38042	33105	20659	18243	232255	221892	221573	217256	876745	864573	860191	858714	1087560	1089387	1071127	1084716	845719	827952	838805	845061	407836	390821	394918	395300	105776	100947	104572	102748	15255	15192	15932	15838	568	912	1108	848	0	0	0	0	0
	PC 15:0_18:1(d7)	2	3.9	[M+H]+	Positive	Ar	753.613	184.073	50729	39459	25271	21736	87462	85180	82432	82259	573499	580547	580763	575924	2601390	2693746	2657142	2642660	4707788	4636576	4605097	4617417	5338153	5314710	5289895	5298877	5204995	5220070	5201053	5259756	4851179	4932333	4881795	4833807	4518834	4526468	4547396	4481609	4061509	4111254	3991959	4049162	3487995
	PC 15:0_18:1(d7)	2	3.9	[M+H]+	Positive	Ar	753.613	464.314	0	0	0	0	0	137	0	0	172	0	0	189	1179	589	0	1216	5167	6487	5262	5050	11311	13523	11810	11300	14595	14691	14060	13028	10207	11189	11035	10337	5484	5117	5695	4665	1786	2070	1483	1340	0
	PC 15:0_18:1(d7)	2	3.9	[M+H]+	Positive	Ar	753.613	482.324	0	0	0	0	0	0	0	0	254	299	738	0	6896	7603	6481	6385	27414	28365	27628	28853	39875	40632	39143	40805	25066	24962	26523	26938	8989	8598	9094	8458	1291	1110	1887	1571	0	0	0	0	0
	PC 15:0_18:1(d7)	2	3.9	[M+H]+	Positive	Ar	753.613	511.389	0	0	0	0	0	0	0	0	150	212	147	189	3638	4383	3437	4005	9484	10761	10139	8766	14083	13355	13178	14345	12745	12859	12650	13602	8017	7701	8600	8552	3021	1676	3205	2566	0	476	0	198	0
	PC 15:0_18:1(d7)	2	3.9	[M+H]+	Positive	Ar	753.613	529.399	0	0	0	0	0	0	0	0	0	0	0	0	699	420	976	1140	4072	4402	4452	4865	4971	4955	5546	4731	2046	1962	1933	1881	0	0	0	0	0	0	0	0	0	0	0	0	0
	PE 15:0_18:1(d7)	2	4	[M+H]+	Positive	Ar	711.566	225.221	0	0	0	0	0	0	176	0	212	0	0	216	3750	2795	2952	2651	24183	24576	24401	23056	84461	81031	81268	80811	118477	114960	116475	117960	63573	61463	63160	64552	18180	15828	16408	17304	2517	3399	2594	2916	132
	PE 15:0_18:1(d7)	2	4	[M+H]+	Positive	Ar	711.566	272.297	0	0	0	0	0	0	0	0	258	164	0	463	4271	5163	3795	3880	28604	26107	26982	28391	88207	91944	85115	87722	116390	111367	111488	112781	61900	59410	62293	59169	15121	16781	14786	16359	3037	2764	1521	1644	176
	PE 15:0_18:1(d7)	2	4	[M+H]+	Positive	Ar	711.566	570.547	54705	44482	28352	25394	233622	225071	231061	224017	1336390	1341331	1337261	1322192	2319447	2327694	2321760	2330891	2349285	2349335	2303922	2347019	1925036	1876762	1863548	1876259	931125	951600	946359	937428	205561	219256	225553	216152	25002	23822	24244	22829	1302	172	541	907	0
	PG 15:0_18:1(d7)	10	3.3	[M+NH4]+	Positive	Ar	759.586	299.258	0	0	0	0	850	658	261	244	4462	3790	3408	3110	8119	7449	8166	7384	14814	13390	14900	14136	19732	22007	19732	20474	26188	26609	27343	23832	26669	24859	27787	26294	23908	23597	23527	22741	15870	16154	15175	14646	10268
	PG 15:0_18:1(d7)	10	3.3	[M+NH4]+	Positive	Ar	759.586	346.333	136	0	0	0	3698	4020	3115	2278	17199	15450	15886	12775	28308	27447	26700	26932	37951	35856	36915	38502	42125	45616	43569	44293	44359	45592	42705	41674	34692	31413	34776	35598	20550	20419	19439	19534	8962	9154	9830	9037	3262
	PG 15:0_18:1(d7)	10	3.3	[M+NH4]+	Positive	Ar	759.586	570.547	311271	268073	232330	194875	1457495	1325018	1204051	1083777	1908052	1789288	1738768	1665148	1737217	1707587	1660844	1643028	1616762	1640472	1610984	1601328	1469054	1487182	1481231	1476964	1059069	1055914	1044342	1014954	443070	441750	422733	428034	97132	96232	89268	95375	12035	12181	10185	11646	114
	PS 15:0_18:1(d7)	10	3.2	[M+H]+	Positive	Ar	755.556	466.257	450	336	0	504	3169	3285	3141	2012	14939	15398	14206	12992	26626	27153	26422	27160	27296	27911	27664	27224	13393	14328	13925	12885	2722	3052	2572	2344	0	0	0	0	0	0	0	0	0	0	0	0	0
	PS 15:0_18:1(d7)	10	3.2	[M+H]+	Positive	Ar	755.556	484.268	530	367	143	0	3564	2920	2906	1942	20884	20372	17874	18062	41661	38414	38608	41170	24456	24956	23920	22917	4477	5492	4349	5145	117	0	202	101	0	0	0	0	0	0	0	0	0	0	0	0	0
	PS 15:0_18:1(d7)	10	3.2	[M+H]+	Positive	Ar	755.556	513.333	0	202	112	0	3232	2946	2828	1684	11704	11285	11005	10574	14752	13367	14313	13514	4930	5306	5698	5546	501	257	306	586	0	0	0	0	0	0	0	0	0	0	0	0	0	0	0	0	0
	PS 15:0_18:1(d7)	10	3.2	[M+H]+	Positive	Ar	755.556	531.343	0	0	0	0	129	379	122	90	4250	4322	3548	3399	8535	10128	9174	8427	3077	2541	3365	3730	0	0	0	0	0	0	0	0	0	0	0	0	0	0	0	0	0	0	0	0	0
	PS 15:0_18:1(d7)	10	3.2	[M+H]+	Positive	Ar	755.556	570.547	282627	247111	201428	174463	1183305	1082724	969990	900273	3111418	3068414	2990200	2860381	3745391	3685183	3669750	3639085	3702495	3654675	3618889	3674925	3331280	3317593	3323225	3371868	2389417	2360469	2397924	2385837	869916	856023	815888	833653	143458	141033	134848	137887	12696	11917	10939	11080	104
	PI 15:0_18:1(d7)	10	3.2	[M+NH4]+	Positive	Ar	847.604	570.547	116966	103134	88691	72075	553201	510615	460187	427211	1019090	952416	914176	890347	990897	983694	949151	943109	931914	949781	936285	926385	900947	893013	895052	902537	756109	748351	770598	739063	477697	465627	450882	465403	193764	191702	186606	191042	48388	46341	45576	45493	6786
	SM 18:1;O2/18:1(d9)	2	3.7	[M+H]+	Positive	Ar	738.646	184.073	65097	52522	28294	26054	146337	134445	136327	133269	1069865	1091445	1081433	1060740	3267299	3332584	3267586	3271620	4406750	4371296	4344615	4371431	4405464	4350008	4367613	4382473	4162167	4177100	4193260	4179661	3900519	3927557	3949945	3860406	3544131	3535043	3546184	3542132	3125667	3185275	3139336	3091619	2695432
	SM 18:1;O2/18:1(d9)	10	3.7	[M+H]+	Positive	Ar	738.646	184.073	275466	248766	225280	196200	879984	792403	721890	662770	3379678	3257307	3164373	3092109	5608842	5941536	6047574	5917616	5739175	5748381	5714199	5722718	5847041	5822848	5685390	5845725	5717622	5855496	5694098	5857108	5755367	5632564	5811445	5857971	5968587	5806290	5943667	5744682	6081919	6042763	5982044	6003621	5460268
	SM 18:1;O2/18:1(d9)	10	3.7	[M+H]+	Positive	Ar	738.646	264.269	0	0	0	0	0	0	0	0	0	0	0	0	310	863	478	701	8180	8605	7664	10075	35450	38145	37722	39669	70464	71258	71980	70499	87261	86565	83854	85110	84761	86264	82727	86774	81573	79366	78647	76930	67157
	Cer 18:1;O2/15:0(d7)	2	4	[M+H-H2O]+	Positive	Ar	513.537	271.313	23643	20819	13359	11487	143762	133536	140620	138271	1307810	1293445	1298300	1254711	3050164	3018022	3022231	3026140	3345203	3296081	3277010	3307940	3148253	3114021	3088049	3101494	2672068	2659305	2659002	2681030	1942614	1972319	1989183	1979499	1159768	1130971	1114121	1166721	526987	542095	495026	505289	204059
	Cer 18:1;O2/15:0(d7)	2	4	[M+H]+	Positive	Ar	531.548	271.313	6736	6586	3804	3079	43404	41211	44124	38103	434918	451177	442835	426998	1613529	1607935	1537203	1587418	2023096	1993595	2004922	1988631	1910287	1867015	1871250	1898850	1629437	1612937	1612388	1605857	1206027	1211179	1198513	1178024	712939	728140	727881	725647	372556	367499	348988	347042	156656
	DG 15:0_18:1(d7)	10	4.8	[M+NH4]+	Positive	Ar	605.585	299.258	62506	50658	38732	33189	269404	233170	203401	187951	309277	315777	271006	256080	254547	249061	261995	239334	220869	221058	232446	222541	168358	168493	167607	181895	91023	94026	94612	95073	33919	38162	33814	34184	10611	10916	9948	9456	1811	1459	1503	1746	0
	DG 15:0_18:1(d7)	10	4.8	[M+NH4]+	Positive	Ar	605.585	346.333	48118	39354	30246	26016	214806	189651	172139	152252	285518	285945	246907	233494	247006	245509	254842	240968	226283	224056	234005	216420	159391	159872	158168	171133	78009	78584	76376	81985	25111	25887	23281	23716	5374	5236	4491	4703	230	517	0	0	0
	TG 15:0_18:1(d7)_15:0	2	6.5	[M+NH4]+	Positive	Ar	829.797	523.472	44467	34249	14025	10815	52266	44760	46781	44454	348618	356290	354227	353262	1346143	1359178	1309319	1326548	1858628	1849172	1820908	1834539	1863091	1817037	1795046	1806520	1528875	1540781	1556905	1516186	924792	949614	946031	912266	338828	333778	337400	337447	76069	78298	70464	71469	11028
	TG 15:0_18:1(d7)_15:0	2	6.5	[M+NH4]+	Positive	Ar	829.797	570.547	130163	98097	45779	34672	165948	152034	155494	156492	1195725	1227646	1207473	1204374	2907170	2930593	2856559	2882886	2885366	2851482	2918062	2987564	2983796	2942614	2840202	2856464	2806979	2820222	2814026	2806274	1939917	1991933	1953295	1902968	724407	717648	714481	696369	130075	134181	121571	127032	15434
	LPC 18:1(d7)	2	2	[M+CH3COO]-	Negative	Ar	587.406	288.293	259	547	168	708	3519	2590	3327	3018	24927	23018	22216	23865	153431	155994	150264	154986	542300	525772	545169	551622	904619	908270	907205	672429	799287	825105	846932	903306	746986	760573	775563	700852	528295	548044	449887	520524	284051	291876	296213	296401	126814
	LPE 18:1(d7)	2	2	[M-H]-	Negative	Ar	485.338	288.293	12260	11971	10887	11878	81177	75985	75094	75004	581507	590692	578870	574994	1892114	1903646	1911411	1928374	2468949	2386499	2429919	2444344	2372359	2381694	2370643	1855470	1607470	1633151	1713116	1802508	961952	1005257	1033426	896282	336767	343560	279958	321887	76688	77871	77266	80560	14764
	PC 15:0_18:1(d7)	2	3.9	[M+CH3COO]-	Negative	Ar	811.62	241.217	129	0	0	0	97	0	118	0	645	1324	1354	1900	8852	9548	10433	7633	51394	51536	48622	52010	183804	189282	182100	129687	278198	293390	305833	315625	366723	382302	394371	349466	399534	406329	330716	371772	368267	369050	373674	375543	327097
	PC 15:0_18:1(d7)	2	3.9	[M+CH3COO]-	Negative	Ar	811.62	288.293	224	0	320	538	1683	1735	1196	1416	6662	5416	8214	7632	33818	33210	33375	34643	180638	175318	184152	179274	594598	613637	600150	418828	879727	922739	960147	1003428	1099587	1138422	1179103	1059066	1113457	1123972	945916	1064769	1008221	1020386	1017312	1027491	862531
	PC 15:0_18:1(d7)	2	3.9	[M+CH3COO]-	Negative	Ar	811.62	737.583	9488	10294	6873	6995	37138	37110	38359	36407	219698	221525	225006	230654	654348	657464	671083	669536	816906	778588	814850	820572	536451	523156	535105	376967	141151	143845	154694	165890	24170	23776	22808	20151	632	584	586	1123	0	0	0	0	0
	PE 15:0_18:1(d7)	2	4	[M-H]-	Negative	Ar	709.552	196.038	0	0	0	0	0	0	0	0	140	209	0	246	1368	577	898	1833	9374	8718	10151	10593	34000	32793	32691	24241	51554	51208	52549	56355	63449	65435	68046	59192	65703	66779	52561	62907	53804	54936	51961	53907	40327
	PE 15:0_18:1(d7)	2	4	[M-H]-	Negative	Ar	709.552	241.217	923	579	584	514	4022	3974	3353	3074	18480	19826	19363	19043	116088	122953	122303	120726	445061	431194	446331	437888	766078	775244	780749	536221	686662	722231	793332	808746	733577	781114	810187	715804	687942	725268	586366	678745	567312	573368	563608	587746	426516
	PE 15:0_18:1(d7)	2	4	[M-H]-	Negative	Ar	709.552	288.293	5172	4974	3530	3841	14201	12892	15376	13447	63098	69426	67817	71599	387271	384146	391995	397454	1400798	1370369	1414453	1405926	2317471	2336490	2302000	1700606	2037583	2108621	2237798	2313256	2094950	2175152	2224588	1991500	1875759	1935461	1615290	1827828	1456903	1439559	1429649	1476288	970880
	PG 15:0_18:1(d7)	10	3.3	[M-H]-	Negative	Ar	740.547	152.996	1849	910	858	1295	2946	2346	1778	1982	7482	9165	8642	8242	47645	47640	47192	46900	204906	203220	213112	208940	514485	521021	539133	521181	762125	756627	759972	752374	809840	825829	831886	823915	836006	853117	847579	844679	812342	836900	818803	819008	778159
	PG 15:0_18:1(d7)	10	3.3	[M-H]-	Negative	Ar	740.547	241.217	6028	3249	3555	4249	10064	11004	9156	7778	27435	28032	24051	22135	134640	139618	132534	130410	668890	665609	708499	702632	1958340	1969051	1977420	1950148	2862108	2863616	2860672	2862943	3044282	3089364	3084182	3063566	2931736	2936805	2950276	2960665	2571085	2605094	2606926	2596832	2123084
	PG 15:0_18:1(d7)	10	3.3	[M-H]-	Negative	Ar	740.547	288.293	21914	14488	13060	13703	30366	31630	30709	26928	72625	77570	73268	71084	351005	353730	348714	342711	1770568	1778120	1853703	1832514	4169497	4130815	4157052	4149970	5350874	5354061	5361499	5341641	5562575	5602392	5610289	5572859	5333316	5349590	5364787	5368684	4783061	4777600	4832083	4807982	3958025
	PS 15:0_18:1(d7)	10	3.2	[M-H]-	Negative	Ar	753.542	241.217	2554	1514	1520	2030	5813	4450	4179	3914	10684	10524	10648	10763	35856	34899	32505	35044	191370	200646	209725	206596	945538	965378	952542	949844	2266480	2214740	2272824	2254490	3022636	3080944	3049090	3038032	3241707	3281010	3270643	3268552	3155481	3206084	3167576	3147244	2884702
	PS 15:0_18:1(d7)	10	3.2	[M-H]-	Negative	Ar	753.542	288.293	793	270	627	273	1655	1618	2123	1369	5027	4624	4558	4104	18511	17575	17300	17063	98580	95110	102414	110341	459752	465036	461943	456828	940373	952855	952046	950349	1202120	1225767	1207631	1212933	1231982	1240729	1248606	1223474	1157634	1175390	1162156	1146439	997624
	PS 15:0_18:1(d7)	10	3.2	[M-H]-	Negative	Ar	753.542	666.51	15573	11864	11464	10901	31033	30830	28476	27991	134499	131460	133498	128971	809945	825449	823822	823047	2236544	2254118	2363126	2353677	1886537	1860833	1881670	1865000	454841	454960	469913	439557	39300	41208	40639	37452	1204	341	765	1647	0	0	0	0	0
	PI 15:0_18:1(d7)	10	3.2	[M-H]-	Negative	Ar	828.563	241.012	5226	2945	1824	2464	6117	4220	5640	4081	8776	8883	8010	8464	26670	26496	23399	24590	101732	102862	107018	104604	442526	453148	445368	449901	1321359	1317552	1317945	1337086	2262101	2277561	2287002	2269584	2643633	2621546	2648994	2651236	2460650	2504656	2464010	2455482	2072634
	PI 15:0_18:1(d7)	10	3.2	[M-H]-	Negative	Ar	828.563	241.217	3912	2140	1952	1475	4035	3522	4149	3936	7330	6320	6460	7917	16133	16468	16256	16422	50136	47538	50602	51852	215487	221400	215448	214694	870468	874716	881298	890762	2214483	2257738	2253486	2228818	3282899	3264616	3287515	3302527	3590075	3614639	3586197	3584429	3453184
	PI 15:0_18:1(d7)	10	3.2	[M-H]-	Negative	Ar	828.563	288.293	1906	1240	1008	1612	3855	3636	3436	3671	5565	5100	6347	6213	14481	14245	13090	12713	42801	39775	45524	46870	207717	206071	209350	208095	875339	865122	884784	883345	2215299	2226035	2227191	2225094	3291889	3310810	3305872	3306862	3668923	3676410	3666998	3661529	3527058
	SM 18:1;O2/18:1(d9)	2	3.7	[M+CH3COO]-	Negative	Ar	796.653	169.043	0	0	0	0	0	0	0	0	0	0	0	0	0	0	0	0	0	0	0	0	468	280	169	327	2318	2548	3336	2749	12707	13768	13894	9391	23639	27424	17491	25654	29953	31870	27106	32276	25705
	SM 18:1;O2/18:1(d9)	10	3.7	[M+CH3COO]-	Negative	Ar	796.653	169.043	0	0	0	0	0	0	0	0	0	0	0	0	77	0	0	0	104	0	109	123	1566	1220	1052	747	11619	10868	11212	12166	47792	47535	44567	42782	92286	94962	93898	96376	110214	106238	114084	103499	84064
	Cer 18:1;O2/15:0(d7)	2	4	[M+CH3COO]-	Negative	Ar	589.554	244.266	0	0	0	0	0	81	0	0	1006	778	753	671	10914	11222	10695	9460	68589	65015	68557	68843	226794	230180	226879	143954	256636	272072	287008	313170	270659	280196	290093	246722	205541	216891	165018	194796	121067	123835	127188	131907	65885
	Cer 18:1;O2/15:0(d7)	2	4	[M+CH3COO]-	Negative	Ar	589.554	266.249	84	0	0	0	281	455	305	643	6052	5641	5301	6153	40885	40670	43526	43736	264959	256815	268016	267521	836222	857205	856557	532776	918189	961570	1040344	1105179	1013662	1073511	1089238	941482	860958	904637	716424	839783	611526	601620	622956	635779	365628
	Cer 18:1;O2/15:0(d7)	2	4	[M+CH3COO]-	Negative	Ar	589.554	589.554	3643414	3408175	3109943	2996317	2335502	2307423	2278190	2250006	245645	253467	246030	234593	2428	1896	2480	2256	0	0	0	0	0	0	0	0	0	0	0	0	0	0	0	0	0	0	0	0	0	0	0	0	0
	LPC 18:1(d7)	2	2	[M+H]+	Positive	H2O	529.399	184.073	14917	14738	13406	13160	25114	25198	25860	24366	133821	139209	136610	142681	808734	835878	856880	838522	2308455	2328387	2338782	2337103	3292833	3297032	3323187	3295124	3662229	3685465	3662301	3679689	3699963	3674384	3656215	3657651	3422538	3381672	3382384	3386443	3034236	3013050	2997299	3014098	2572460
	LPC 18:1(d7)	2	2	[M+H]+	Positive	H2O	529.399	384.214	33318	31504	30035	29723	29864	29565	28668	28498	29950	27598	28906	30206	26416	26985	27028	25919	19505	19775	18678	18887	9987	10303	8852	8759	2754	2648	2318	1982	0	333	124	110	0	0	0	0	0	0	0	0	0
	LPC 18:1(d7)	2	2	[M+H]+	Positive	H2O	529.399	426.225	85766	84484	78611	77450	78664	79989	76932	78606	74030	77650	74490	75753	68106	67706	67730	68360	50955	49410	48264	48028	27428	26143	25688	24759	9065	7556	7994	8457	1469	892	820	767	0	0	0	0	0	0	0	0	0
	LPC 18:1(d7)	2	2	[M+H]+	Positive	H2O	529.399	529.399	3345413	3484343	3426030	3319445	3640299	3319792	3484642	3505144	3512559	3523348	3726397	3530021	3924606	3727779	3874650	3839669	3106479	3237967	3218342	3235384	2270610	2211357	2240918	2250371	1048154	997954	984032	993242	177100	159081	155566	159386	16502	13524	14216	15220	564	672	888	640	0
	LPE 18:1(d7)	2	2.1	[M+H]+	Positive	H2O	487.353	201.149	3626	3575	2681	2283	3316	3191	3707	3898	4550	4545	3761	3504	6061	5656	6248	5386	7702	7660	7975	7078	8029	7995	7075	7114	6516	6358	6043	6083	3530	4114	4030	3305	1745	1359	1137	1350	411	212	396	0	0
	LPE 18:1(d7)	2	2.1	[M+H]+	Positive	H2O	487.353	243.159	4269	4531	3488	3842	4255	4964	5498	3782	5987	7122	6303	6471	13243	13693	13220	13894	18684	17878	18430	18564	19056	18828	18773	17972	14786	14087	13853	13010	9154	8416	8488	9540	3259	2960	4859	3180	1013	504	750	692	0
	LPE 18:1(d7)	2	2.1	[M+H]+	Positive	H2O	487.353	342.168	3317	2387	2036	2644	2418	2706	1977	2106	1844	2183	2015	1946	183	412	672	581	0	0	0	0	0	0	0	0	0	0	0	0	0	0	0	0	0	0	0	0	0	0	0	0	0
	LPE 18:1(d7)	2	2.1	[M+H]+	Positive	H2O	487.353	346.334	2610	2830	2622	2136	31156	32380	31583	32122	257692	272658	270286	276687	806056	818033	807472	808531	1018357	1009579	1015416	1028792	927178	901385	931565	938707	714224	684298	688795	686450	382953	363824	356010	354140	129827	119618	125310	125239	37856	34010	32691	32220	6630
	LPE 18:1(d7)	2	2.1	[M+H]+	Positive	H2O	487.353	384.178	20206	19382	16811	18058	17711	17412	17954	17910	13454	13245	13644	13058	5016	4632	5364	5523	415	182	0	0	0	0	0	0	0	0	0	0	0	0	0	0	0	0	0	0	0	0	0	0	0
	LPE 18:1(d7)	2	2.1	[M+H]+	Positive	H2O	487.353	487.353	1983455	1925788	1792410	1732198	1802000	1807962	1815774	1828012	1617584	1616941	1609359	1621691	849498	815918	791914	788994	115232	107168	107464	109465	6413	6352	6208	7662	324	0	136	243	0	0	0	0	0	0	0	110	0	0	0	0	0
	PC 15:0_18:1(d7)	2	4	[M+H]+	Positive	H2O	753.613	184.073	8242	8951	8115	6799	18351	18811	16076	18976	74500	73275	76365	77699	416474	427296	449745	448604	1812279	1855650	1847063	1841276	3581459	3608163	3595684	3598999	4831045	4854892	4849061	4882035	4435365	4067982	4402862	4435568	4297472	4056350	4716462	4482982	4844955	4096619	4124291	4433018	4674105
	PC 15:0_18:1(d7)	2	4	[M+H]+	Positive	H2O	753.613	464.314	0	0	0	0	0	0	0	0	160	0	0	0	0	202	0	0	489	936	557	571	3125	2944	3277	3280	10376	9650	7551	8244	13381	14430	12326	14129	16596	16737	14931	15673	15397	15846	15265	16673	12864
	PC 15:0_18:1(d7)	2	4	[M+H]+	Positive	H2O	753.613	482.324	0	0	0	0	0	0	0	0	0	0	0	0	430	0	308	475	3549	3027	3783	4377	18479	17782	19868	16593	44620	44929	44285	45198	61905	60060	59143	64578	52595	48872	52164	53690	33181	30714	31770	32680	15533
	PC 15:0_18:1(d7)	2	4	[M+H]+	Positive	H2O	753.613	511.389	0	0	0	0	0	0	0	0	0	0	0	0	0	0	0	0	1734	684	1803	955	6509	6006	6631	7554	12947	13462	12051	12048	16427	17612	17326	17626	17000	18512	15533	16032	12973	13984	12576	13717	9003
	PC 15:0_18:1(d7)	2	4	[M+H]+	Positive	H2O	753.613	529.399	0	0	0	0	0	0	0	0	0	0	0	0	0	0	0	0	0	320	204	799	2906	3023	3130	3525	7473	8067	8097	7684	7906	8435	8676	8168	4914	4613	5118	4827	1654	1165	1248	1806	0
	PC 15:0_18:1(d7)	2	4	[M+H]+	Positive	H2O	753.613	608.428	25679	26135	22298	20773	24242	22494	22792	23549	23046	20791	20901	22734	21210	21224	21837	19328	19767	20133	21432	18008	14721	13693	14239	14432	6905	7398	6857	7259	1460	1543	1502	727	113	0	0	0	0	0	0	0	0
	PC 15:0_18:1(d7)	2	4	[M+H]+	Positive	H2O	753.613	650.439	64342	61284	60561	57198	56807	57377	56801	56691	56307	56288	56674	61157	58164	54708	58513	58334	47512	50031	49790	49383	37821	35736	37389	37462	18170	17642	20033	17242	5229	5367	5519	5177	471	145	0	0	0	0	0	0	0
	PC 15:0_18:1(d7)	2	4	[M+H]+	Positive	H2O	753.613	753.613	4272572	4217779	3843315	3700222	3511189	3886191	3909703	3926449	3840330	4054627	3876339	3898186	4097673	4072446	4022845	3861243	3727833	3892432	3719475	3897142	3303909	3277476	3292692	3320902	2186614	2148626	2150671	2144639	660213	637696	620911	638581	95061	89308	90762	90920	9417	7630	8089	7072	0
	PE 15:0_18:1(d7)	2	4.1	[M+H]+	Positive	H2O	711.566	225.221	0	0	0	0	0	0	0	0	0	0	0	0	0	0	0	0	0	0	0	0	2056	1204	1688	1515	8916	10278	9667	9831	22660	23246	24011	23454	29342	31167	32494	31919	21432	21315	23244	22656	8188
	PE 15:0_18:1(d7)	2	4.1	[M+H]+	Positive	H2O	711.566	272.297	0	0	0	0	0	0	0	0	0	0	0	0	0	0	0	0	1852	1669	2128	1921	11085	12939	13466	12426	43451	47614	44612	47126	110273	110866	106414	109713	143789	140746	139724	140850	107261	105637	104730	103292	51420
	PE 15:0_18:1(d7)	2	4.1	[M+H]+	Positive	H2O	711.566	425.362	641	1089	594	396	711	324	342	640	1841	1161	2752	1412	5987	5549	5569	6428	11011	11138	10392	10537	12413	12793	13395	11657	12754	12861	10842	10673	9566	8929	9162	9459	6261	5903	5363	5846	2620	2214	2350	2426	0
	PE 15:0_18:1(d7)	2	4.1	[M+H]+	Positive	H2O	711.566	467.372	0	0	90	0	180	189	0	0	1630	3344	2343	3289	12182	10789	11342	11004	22531	23443	22717	22129	26218	29108	26741	27969	26048	24928	26436	26182	20132	21416	21056	23386	14776	14153	13436	13776	5336	6027	5689	6276	639
	PE 15:0_18:1(d7)	2	4.1	[M+H]+	Positive	H2O	711.566	566.381	4796	3876	3496	4014	3526	3875	4052	4565	4533	3961	2945	3175	3368	2553	2653	2963	1111	1858	1056	2383	1289	622	364	0	0	311	364	549	242	294	587	0	114	0	0	0	0	0	0	0	0
	PE 15:0_18:1(d7)	2	4.1	[M+H]+	Positive	H2O	711.566	570.547	5860	6478	5369	5924	29535	28563	28918	29393	238905	245033	242873	243008	1103345	1115221	1124556	1110024	1967497	1990994	1992953	1999013	2187331	2161840	2192147	2195759	2113870	2107126	2123455	2135292	1773522	1766206	1769310	1777747	1066942	1037617	1060419	1088570	401903	384450	374401	391293	93845
	PE 15:0_18:1(d7)	2	4.1	[M+H]+	Positive	H2O	711.566	608.391	32698	31677	29221	26563	28737	28529	29910	28472	27767	25471	27514	27448	18431	17953	16664	19503	4887	5751	5574	5283	88	0	0	0	0	0	0	0	0	0	0	0	0	0	0	0	0	0	0	0	0
	PE 15:0_18:1(d7)	2	4.1	[M+H]+	Positive	H2O	711.566	711.566	1981739	1949963	1727505	1633457	1771137	1801253	1790883	1798751	1786936	1795830	1780155	1784828	1317350	1307705	1286910	1291440	428899	417333	416676	417061	51642	50246	49901	56505	3157	2423	2785	1984	0	0	0	0	0	0	0	0	0	0	0	0	0
	PG 15:0_18:1(d7)	10	3.3	[M+NH4]+	Positive	H2O	759.586	299.258	0	0	0	0	0	120	148	114	2054	1885	1747	1782	6031	6166	6500	5768	11839	11314	11188	12005	15437	18204	17176	17131	22192	23360	23655	22096	29841	28628	29071	30871	30639	31835	30445	31890	34066	32561	31058	31625	28968
	PG 15:0_18:1(d7)	10	3.3	[M+NH4]+	Positive	H2O	759.586	346.333	0	0	0	0	0	151	135	98	4065	3364	3858	3087	14788	14971	15772	15268	28352	27003	27749	27346	39023	38544	37917	37654	49046	45532	43109	45526	50600	48760	46368	47822	49286	50249	48207	48583	42021	43518	39966	41369	30020
	PG 15:0_18:1(d7)	10	3.3	[M+NH4]+	Positive	H2O	759.586	425.361	9768	6897	7226	7372	8662	7365	6341	5512	8311	8007	7881	8135	9527	9312	9755	9215	10124	9579	9578	9915	9621	9665	9873	10211	9661	10056	9871	8350	8903	7592	8501	7771	6195	6375	5782	6522	3864	4899	4200	3976	1564
	PG 15:0_18:1(d7)	10	3.3	[M+NH4]+	Positive	H2O	759.586	467.372	4962	4212	3314	3794	6904	6466	5737	5700	15790	13358	14918	13541	20144	20205	20248	19575	21518	21524	22028	21256	21342	21225	19904	20864	21406	19803	18333	19269	18760	17199	16128	17716	15306	15232	13661	15068	8586	9830	9119	9089	3803
	PG 15:0_18:1(d7)	10	3.3	[M+NH4]+	Positive	H2O	759.586	570.547	38321	30769	27835	25709	212541	204763	193411	182501	909429	924691	887980	943970	1459070	1452609	1462715	1465872	1567245	1543087	1510254	1541961	1546731	1555372	1480013	1550476	1527956	1520467	1473063	1511522	1393329	1392093	1348196	1397649	1084883	1061656	1053568	1074842	634052	595098	569701	606428	234694
	PG 15:0_18:1(d7)	10	3.3	[M+NH4]+	Positive	H2O	759.586	614.402	2378	1328	1188	908	550	611	531	360	0	371	0	95	0	0	0	0	0	0	0	0	0	0	0	0	0	0	0	0	0	0	0	0	0	0	0	0	0	0	0	0	0
	PG 15:0_18:1(d7)	10	3.3	[M+NH4]+	Positive	H2O	759.586	656.412	19858	16919	14058	15099	12495	11289	8950	9192	4400	3267	3658	3156	0	0	282	173	0	0	0	0	0	0	0	0	0	0	0	0	0	0	0	0	0	0	0	0	0	0	0	0	0
	PG 15:0_18:1(d7)	10	3.3	[M+NH4]+	Positive	H2O	759.586	759.586	1483968	1154262	1104474	1105834	1016489	962227	869738	818127	356868	343059	324234	339042	42086	38628	42961	40127	646	503	439	1437	0	0	0	0	0	0	0	0	0	0	0	0	0	0	0	0	0	0	0	0	0
	PS 15:0_18:1(d7)	10	3.3	[M+H]+	Positive	H2O	755.556	425.362	3318	1842	1476	2201	3360	2046	2554	2379	4206	5254	5510	4156	11224	10613	12155	11872	20300	19320	18987	18292	19854	20474	20904	19159	19926	19868	18790	17476	17312	16612	16208	16418	12316	12350	12266	12188	7702	6769	7462	6586	2777
	PS 15:0_18:1(d7)	10	3.3	[M+H]+	Positive	H2O	755.556	466.257	0	0	0	0	0	148	206	309	1470	1682	1590	1432	9525	8276	8550	8651	18226	17868	19366	16132	22846	23570	24794	24398	19416	20822	20475	20210	11497	10196	10717	10622	3160	3230	3165	3128	184	200	0	428	0
	PS 15:0_18:1(d7)	10	3.3	[M+H]+	Positive	H2O	755.556	467.373	291	148	362	266	1544	1073	1151	1283	6431	6809	7523	6804	26368	24358	25060	23355	41697	45165	44028	44398	48442	46560	47376	48333	46238	47609	44134	45682	39533	38948	40234	40271	29073	30072	28251	27812	16819	17065	15473	14886	6075
	PS 15:0_18:1(d7)	10	3.3	[M+H]+	Positive	H2O	755.556	484.268	0	0	0	0	108	137	114	0	2233	2626	2614	3072	16928	18900	19226	17610	45528	47186	47979	47517	49070	47214	51926	49197	27276	25411	25563	26313	9074	8151	8235	8810	992	803	958	899	0	0	0	0	0
	PS 15:0_18:1(d7)	10	3.3	[M+H]+	Positive	H2O	755.556	513.333	110	0	0	0	0	0	110	0	1239	1570	1830	1661	8293	8457	8894	7493	14081	13107	14224	14673	12155	10042	9962	8938	4805	4347	3159	4562	645	321	476	621	0	0	0	0	0	0	0	0	0
	PS 15:0_18:1(d7)	10	3.3	[M+H]+	Positive	H2O	755.556	531.343	0	0	0	0	0	0	0	0	360	130	620	94	4617	3896	3945	4538	10226	10392	10786	10793	8561	8548	9761	8134	2788	2396	2475	3233	332	74	182	130	0	0	0	0	0	0	0	0	0
	PS 15:0_18:1(d7)	10	3.3	[M+H]+	Positive	H2O	755.556	570.547	40262	30087	30389	30278	130592	128152	122630	110192	758253	769916	766446	776789	2397342	2445943	2432318	2431699	3241150	3238806	3251727	3260454	3247292	3201016	3370364	3331112	3281743	3344568	3346327	3328297	3083372	3046883	3081254	3079580	2489657	2444924	2447268	2443338	1488714	1436908	1434051	1433038	494363
	PS 15:0_18:1(d7)	10	3.3	[M+H]+	Positive	H2O	755.556	610.371	9378	8220	8027	7949	7574	7550	6938	6522	5933	4786	6364	5627	2455	3406	2948	3081	308	112	126	204	0	0	0	0	0	0	0	0	0	0	0	0	0	0	0	0	0	0	0	0	0
	PS 15:0_18:1(d7)	10	3.3	[M+H]+	Positive	H2O	755.556	652.381	77357	59144	60360	57532	54391	52716	50600	46627	43681	40451	40369	40352	22879	23008	21588	23341	5548	5538	5628	4484	0	0	0	133	0	0	0	0	0	0	0	0	0	0	0	0	0	0	0	0	0
	PS 15:0_18:1(d7)	10	3.3	[M+H]+	Positive	H2O	755.556	755.556	3398230	2891722	2903117	2834816	2900829	2818075	2786325	2581557	2477452	2533949	2507164	2533088	1852350	1857564	1850685	1853491	539992	515060	506943	524233	49294	46315	46273	47340	1170	1699	1777	1355	0	0	0	0	0	0	0	0	0	0	0	0	0
	PI 15:0_18:1(d7)	10	3.2	[M+NH4]+	Positive	H2O	847.604	425.363	3562	2454	2140	2961	3419	2480	2329	2216	4750	3485	3999	3763	4981	5042	4669	4678	5763	5675	5581	4962	6138	4710	5465	5719	5408	5626	5196	5092	5100	5042	5554	5790	4524	4654	3830	4130	3438	3729	3130	3200	2559
	PI 15:0_18:1(d7)	10	3.2	[M+NH4]+	Positive	H2O	847.604	467.373	1623	834	608	1216	2069	2310	2270	1546	6237	5836	6689	6603	11778	12469	10944	11391	13031	12062	12625	13502	12270	12150	13141	13720	12199	12856	12062	11733	12148	11748	11208	11898	11509	10260	10102	10022	8686	8271	8262	7561	5033
	PI 15:0_18:1(d7)	10	3.2	[M+NH4]+	Positive	H2O	847.604	570.547	14421	11248	10002	9746	67376	67517	66612	56954	333902	338573	331010	335857	694206	697619	681145	723962	811743	805874	802255	803788	804560	825407	806924	800900	818625	812646	810496	812876	759498	768475	750404	764470	664767	648136	651365	665506	489750	468817	474570	465424	273454
	PI 15:0_18:1(d7)	10	3.2	[M+NH4]+	Positive	H2O	847.604	702.419	849	508	947	864	222	770	0	388	0	0	0	0	0	0	0	0	0	0	0	0	0	0	0	0	0	0	0	0	0	0	0	0	0	0	0	0	0	0	0	0	0
	PI 15:0_18:1(d7)	10	3.2	[M+NH4]+	Positive	H2O	847.604	744.429	11328	8642	7402	7035	7335	6396	5626	5742	2744	3136	2804	2650	0	136	0	0	0	0	0	0	0	0	0	0	0	0	0	0	0	0	0	0	0	0	0	0	0	0	0	0	0
	PI 15:0_18:1(d7)	10	3.2	[M+NH4]+	Positive	H2O	847.604	847.604	590902	428382	420680	410315	386669	376030	351071	313845	175343	175033	165950	172714	36595	33868	31946	34320	2366	1999	1726	2072	0	0	0	0	0	0	0	0	0	0	0	0	0	0	0	0	0	0	0	0	0
	SM 18:1;O2/18:1(d9)	2	3.7	[M+H]+	Positive	H2O	738.646	184.073	17093	16512	15514	13640	33184	33031	32846	33881	157192	158399	166147	158290	965650	988988	1009523	998169	2711600	2735070	2740587	2759055	3991321	4015722	4006623	4020554	4613701	4586511	4576801	4585667	3798523	4257224	4269809	4676060	4513935	4501504	4543561	4560892	4405724	4402938	4362554	4381677	4149747
	SM 18:1;O2/18:1(d9)	2	3.7	[M+H]+	Positive	H2O	738.646	528.411	6711	6002	5244	5571	6215	5507	4993	5649	4936	6798	5394	5175	5201	5173	4290	4559	4176	3689	3753	3659	856	1505	918	1597	0	0	0	0	0	0	0	0	0	0	0	0	0	0	0	0	0
	SM 18:1;O2/18:1(d9)	2	3.7	[M+H]+	Positive	H2O	738.646	591.449	20638	18706	17832	16934	17013	16868	17315	15597	17837	16241	16678	14645	16628	15549	16632	15780	12423	12348	12273	11274	4371	5994	5552	5603	637	597	194	692	0	0	0	0	0	0	0	0	0	0	0	0	0
	SM 18:1;O2/18:1(d9)	2	3.7	[M+H]+	Positive	H2O	738.646	633.459	46280	41884	39192	35743	40066	37565	40535	40333	40102	40255	41007	38760	38090	36910	36800	33859	27974	26104	28710	28062	13034	12710	12832	13077	2256	2905	2361	2370	255	0	0	0	0	0	0	0	0	0	0	0	0
	SM 18:1;O2/18:1(d9)	2	3.7	[M+H]+	Positive	H2O	738.646	738.646	3597701	3510448	3206162	3067299	3229190	3213766	3257753	3264027	3357077	3346441	3339182	3356156	3331542	3288133	3264683	3239701	2860717	2833839	2846221	2859987	1739323	1694193	1734602	1751812	417074	393057	3984117	396472	45509	42549	43589	40051	1611	1733	2410	1882	0	0	0	0	0
	SM 18:1;O2/18:1(d9)	10	3.7	[M+H]+	Positive	H2O	738.646	184.073	74673	56734	60150	56399	127919	125325	122193	109811	492899	499493	490057	494821	2384560	2429500	2419728	2448020	4789380	4846285	4802751	4810995	5182066	5014286	5126195	5192920	5166742	5259425	5218617	5201305	5275320	5316009	4846850	5322812	5090827	5160326	5188307	4990266	5251113	5092456	5199969	5083342	5119346
	SM 18:1;O2/18:1(d9)	10	3.7	[M+H]+	Positive	H2O	738.646	264.269	0	0	0	0	0	0	0	0	0	0	0	0	0	0	0	0	0	81	87	126	2472	1613	1903	2202	14410	14528	15750	14438	43781	42751	43862	46390	76439	74077	75596	72746	91587	95426	92382	96547	103032
	SM 18:1;O2/18:1(d9)	10	3.7	[M+H]+	Positive	H2O	738.646	528.411	19210	15260	14339	14702	14875	14003	14657	13047	11768	12256	12446	12810	12236	10491	12383	11572	8334	8770	7419	7754	3215	3398	3994	3900	124	364	660	108	0	0	0	0	0	0	0	0	0	0	0	0	0
	SM 18:1;O2/18:1(d9)	10	3.7	[M+H]+	Positive	H2O	738.646	591.449	54844	47445	43748	42235	42040	43518	42788	37902	37062	35918	35489	37621	35874	34115	32101	32858	25140	25322	25124	25449	11544	11816	11570	12565	2454	1730	2207	1677	0	0	0	0	0	0	0	0	0	0	0	0	0
	SM 18:1;O2/18:1(d9)	10	3.7	[M+H]+	Positive	H2O	738.646	633.459	123086	106019	100742	97175	100492	93035	89434	84961	85410	83463	81875	81392	78396	74814	75656	76278	57524	54184	58783	56586	28117	26544	26673	26682	6584	6569	6016	6860	106	129	157	0	0	0	0	0	0	0	0	0	0
	SM 18:1;O2/18:1(d9)	10	3.7	[M+H]+	Positive	H2O	738.646	738.646	4118109	3731995	3625687	3757272	3767998	3748272	3625943	3423092	3590772	3487213	3437944	3611834	3592054	3619480	3602273	3647582	3426561	3550223	3729851	3746813	3673312	3583160	3581408	3614112	1350926	1291422	1302449	1272426	150392	143358	138848	142259	7922	7689	7293	8407	0	0	0	0	0
	Cer 18:1;O2/15:0(d7)	2	4.1	[M+H-H2O]+	Positive	H2O	513.537	271.313	2072	2125	805	1192	11807	12381	11624	12047	131949	142046	139272	144141	1133790	1164820	1180604	1163364	2676065	2720924	2717129	2699535	3255141	3222290	3250074	3236154	3281341	3281541	3304163	3304961	3191862	3197631	3196104	3135594	2944241	2906385	2957940	2960082	2623816	2610206	2622554	2596605	2107913
	Cer 18:1;O2/15:0(d7)	2	4.1	[M+H-H2O]+	Positive	H2O	513.537	314.269	0	0	0	0	0	0	0	0	0	0	0	0	0	0	0	0	0	0	0	0	0	0	0	0	0	0	0	0	0	0	0	0	0	0	0	0	0	0	0	0	0
	Cer 18:1;O2/15:0(d7)	2	4.1	[M+H-H2O]+	Positive	H2O	513.537	513.537	3132707	3088585	3214044	3118996	3305838	3311664	3346320	3322705	3236586	3288555	3263351	3354443	3056311	3038886	3017582	2965698	1820847	1808831	1801262	1804754	377207	362425	369750	379427	49572	44548	44963	44730	3738	4235	4134	3655	102	0	141	0	0	0	0	0	0
	Cer 18:1;O2/15:0(d7)	2	4.1	[M+H]+	Positive	H2O	531.448	271.313	125	199	0	0	3146	3560	3739	3080	44148	44679	43984	43789	404899	404260	413568	411715	1419489	1440125	1446605	1453257	2105390	2047427	2081354	2086517	2201415	2206723	2185438	2212016	2153626	2135045	2125561	2140170	1954140	1927030	1925293	1974810	1744330	1737466	1703116	1737877	1368268
	Cer 18:1;O2/15:0(d7)	2	4.1	[M+H]+	Positive	H2O	531.448	314.269	1719	875	913	1463	1015	1071	505	653	0	0	0	137	0	0	0	0	0	0	0	0	0	0	0	0	0	0	0	0	0	0	0	0	0	0	0	0	0	0	0	0	0
	Cer 18:1;O2/15:0(d7)	2	4.1	[M+H]+	Positive	H2O	531.448	531.448	7158	7173	4164	5274	2213	2578	1835	3984	661	237	436	473	0	0	0	0	0	0	0	0	0	0	0	0	0	0	0	0	0	0	0	0	0	0	0	0	0	0	0	0	0
	DG 15:0_18:1(d7)	10	4.9	[M+NH4]+	Positive	H2O	605.585	201.148	680	473	856	419	542	0	254	304	160	0	0	120	610	107	171	456	630	173	495	104	690	147	500	670	881	109	150	608	0	681	434	529	0	218	0	134	0	0	0	0	118
	DG 15:0_18:1(d7)	10	4.9	[M+NH4]+	Positive	H2O	605.585	243.159	6292	5130	4988	4242	4354	4522	3830	2695	1902	859	1750	1574	2100	1176	1329	1279	1795	1950	1534	1450	2258	2154	1955	1598	1896	2046	2154	2734	1232	1616	1756	1266	493	804	1081	1034	304	380	0	120	0
	DG 15:0_18:1(d7)	10	4.9	[M+NH4]+	Positive	H2O	605.585	299.258	26164	17230	18890	16437	45603	47701	43807	38563	164828	170442	171906	170980	259768	268165	267911	269160	289710	287288	297799	281729	284930	277636	289204	282162	244762	252455	258159	249181	187910	184076	190116	189630	107742	101998	108015	106673	50532	47551	46982	46618	19558
	DG 15:0_18:1(d7)	10	4.9	[M+NH4]+	Positive	H2O	605.585	346.333	6912	4805	4989	4545	25970	26352	27632	23362	118485	123633	123020	125648	207563	214916	215248	208130	231067	236669	247138	232009	236356	232274	242396	233088	209712	208910	217307	200774	148842	147235	148189	147282	76504	77459	74387	79703	31990	29296	31929	29330	10631
	DG 15:0_18:1(d7)	10	4.9	[M+NH4]+	Positive	H2O	605.585	425.363	748	266	141	264	448	490	113	0	98	0	404	151	115	188	0	244	391	214	505	304	228	124	126	132	142	0	0	232	106	0	0	0	0	0	0	0	0	0	0	0	0
	DG 15:0_18:1(d7)	10	4.9	[M+NH4]+	Positive	H2O	605.585	460.4	1619	682	606	318	384	602	408	684	0	310	0	0	0	0	0	0	0	0	0	0	0	0	0	0	0	0	0	0	0	0	0	0	0	0	0	0	0	0	0	0	0
	DG 15:0_18:1(d7)	10	4.9	[M+NH4]+	Positive	H2O	605.585	467.373	7710	5113	4417	5035	3020	3349	3566	2849	1715	1336	1868	1834	642	695	722	1254	1077	1583	656	665	956	569	690	1230	793	266	629	583	128	141	0	174	0	122	0	0	0	0	0	0	0
	DG 15:0_18:1(d7)	10	4.9	[M+NH4]+	Positive	H2O	605.585	502.411	17780	10970	12310	10270	8446	8060	7778	6492	2135	1824	2250	2018	0	105	0	0	0	0	0	0	0	0	0	0	0	0	0	0	0	0	0	0	0	0	0	0	0	0	0	0	0
	DG 15:0_18:1(d7)	10	4.9	[M+NH4]+	Positive	H2O	605.585	570.547	5903	3872	3021	2965	28244	25372	26690	20080	102962	107764	109335	109762	173369	171978	179742	176942	170668	172036	184578	171176	151435	146762	157422	151249	106900	104993	110550	101829	45732	46833	46622	49046	10961	11789	12098	11057	1400	528	1571	691	0
	DG 15:0_18:1(d7)	10	4.9	[M+NH4]+	Positive	H2O	605.585	605.585	780859	457724	488968	442804	378222	352990	348847	284252	108584	109243	111754	111965	9929	9388	9588	9409	0	0	0	0	0	0	0	0	0	0	0	0	0	0	0	0	0	0	0	0	0	0	0	0	0
	TG 15:0_18:1(d7)_15:0	2	6.6	[M+NH4]+	Positive	H2O	829.797	425.363	0	0	0	0	0	0	0	0	122	134	87	0	781	1162	838	1117	5085	5138	4306	4322	9986	9850	9405	9418	10082	11126	12166	10827	11314	10590	11770	12364	12143	10821	10550	11020	9003	9153	7753	8139	5504
	TG 15:0_18:1(d7)_15:0	2	6.6	[M+NH4]+	Positive	H2O	829.797	467.373	132	0	0	0	0	131	0	0	0	359	265	171	3187	2438	3312	2012	12749	12001	10461	11659	21394	22530	21400	21827	26763	26884	28644	25517	28970	26308	27440	28542	25071	24088	24513	24324	17747	19347	19282	20390	12016
	TG 15:0_18:1(d7)_15:0	2	6.6	[M+NH4]+	Positive	H2O	829.797	523.472	10409	10547	6484	6342	12980	13473	12616	13702	49724	52110	52718	50924	314207	317520	329338	323343	1174325	1200276	1192240	1191804	1877737	1896923	1889018	1894758	2068651	2080678	2082019	2066325	2064171	2064261	2053503	2072170	1880335	1854938	1844628	1858248	1521736	1501118	1519416	1524575	960208
	TG 15:0_18:1(d7)_15:0	2	6.6	[M+NH4]+	Positive	H2O	829.797	570.547	26159	23070	14250	13463	33204	30762	33106	33420	162460	163794	161309	164721	1009710	1035163	1052035	1048426	2433330	2443840	2436327	2459274	2453179	2447736	2448242	2472884	2461512	2483875	2445147	2438088	2408259	2503600	2390437	2394449	2371701	2351090	2338468	2356868	2429602	2422472	2332619	2444434	1729247
	TG 15:0_18:1(d7)_15:0	2	6.6	[M+NH4]+	Positive	H2O	829.797	684.612	14444	14523	10963	10457	10690	10629	10844	10351	9947	10057	10371	9816	8901	9080	8598	9100	4845	4969	4868	5496	795	775	213	950	0	0	0	0	0	0	0	0	0	0	0	0	0	0	0	0	0
	TG 15:0_18:1(d7)_15:0	2	6.6	[M+NH4]+	Positive	H2O	829.797	726.623	99781	97952	72504	69242	67623	65817	65472	65781	65256	67793	63899	64349	56478	59722	57685	56078	32769	32780	32243	32162	7025	8142	8325	8168	0	336	0	0	0	0	0	0	0	0	0	0	0	0	0	0	0
	TG 15:0_18:1(d7)_15:0	2	6.6	[M+NH4]+	Positive	H2O	829.797	829.797	2495377	1610558	1949674	1988073	2141011	2059595	2174227	2102910	2133276	2043538	2043658	2048400	2182338	2055910	2030914	2141531	2206480	2207099	2190291	2202878	808268	802224	823012	839752	86318	86593	84795	84260	3625	3539	3358	4330	0	0	0	0	0	0	0	0	0
	LPC 18:1(d7)	2	2	[M+CH3COO]-	Negative	H2O	587.406	288.293	0	0	0	0	0	0	0	0	147	0	0	81	1704	1851	1661	1733	17227	18042	18132	17939	79528	82798	84992	87242	203007	216537	213538	221800	326641	336128	329599	326163	359592	373598	371982	376287	355711	361656	357193	346509	307734
	LPC 18:1(d7)	2	2	[M+CH3COO]-	Negative	H2O	587.406	442.221	0	0	0	0	0	0	0	0	0	0	0	0	0	0	0	0	0	0	0	0	0	0	0	0	0	0	0	0	0	0	0	0	0	0	0	0	0	0	0	0	0
	LPC 18:1(d7)	2	2	[M+CH3COO]-	Negative	H2O	587.406	484.232	0	0	0	0	0	0	0	0	0	0	0	102	0	0	0	0	0	0	0	0	0	0	0	0	0	0	0	0	0	0	0	0	0	0	0	0	0	0	0	0	0
	LPC 18:1(d7)	2	2	[M+CH3COO]-	Negative	H2O	587.406	587.406	69898	47757	58972	71710	137306	141402	138746	128581	179357	182114	181280	182447	110883	110368	110812	114018	24426	23607	22998	22703	1314	1228	1307	1440	0	0	0	0	0	0	0	0	0	0	0	0	0	0	0	0	0
	LPE 18:1(d7)	2	2	[M-H]-	Negative	H2O	485.338	288.293	268	109	228		1945	1140	1421	1126	8583	9686	10543	10387	84788	90581	88109	86134	391709	414555	423397	414426	834656	857345	842676	839023	1034018	1060797	1090668	1050413	1048132	1036135	1027474	1036568	861863	862944	864523	891769	598606	595184	598471	594556	335886
	LPE 18:1(d7)	2	2	[M-H]-	Negative	H2O	485.338	340.153	618	443	516	836	1115	724	1485	1158	1000	790	1044	1089	716	601	582	302	480	163	0	0	0	0	0	0	0	0	0	0	0	0	0	0	0	0	0	0	0	0	0	0	0
	LPE 18:1(d7)	2	2	[M-H]-	Negative	H2O	485.338	382.164	3961	2878	3724	3459	2744	3453	4098	3166	2673	2857	2697	3269	1725	1476	1845	2054	1288	671	924	653	0	209	0	0	0	0	0	0	0	0	0	0	0	0	0	0	0	0	0	0	0
	LPE 18:1(d7)	2	2	[M-H]-	Negative	H2O	485.338	485.338	911250	724150	830679	879548	1104945	1120775	1133771	1060246	1236786	1235691	1245161	1235369	1288643	1250671	1270783	1280968	1033446	1030193	1001737	1013611	448332	426878	410108	416676	93280	83002	83522	80249	9166	8909	7194	7490	0	0	0	0	0	0	0	0	0
	PC 15:0_18:1(d7)	2	4	[M+CH3COO]-	Negative	H2O	811.62	241.217	0	0	0	0	0	0	0	0	0	0	0	0	0	146	0	0	512	242	382	130	3405	3843	3779	3458	18409	21252	21385	20822	55352	57849	56222	56051	96918	99653	99048	104984	129733	131252	129618	132693	142428
	PC 15:0_18:1(d7)	2	4	[M+CH3COO]-	Negative	H2O	811.62	288.293	0	0	0	0	0	0	0	0	0	0	0	84	251	116	0	108	2696	2890	2863	3815	15689	17143	16359	16997	69615	74423	79374	71387	203831	211053	209983	198362	360284	360003	369408	365283	449188	459785	454892	457401	482828
	PC 15:0_18:1(d7)	2	4	[M+CH3COO]-	Negative	H2O	811.62	666.435	0	0	0	0	0	0	0	0	0	0	0	0	0	0	0	0	0	0	0	0	0	0	0	0	0	0	0	0	0	0	0	0	0	0	0	0	0	0	0	0	0
	PC 15:0_18:1(d7)	2	4	[M+CH3COO]-	Negative	H2O	811.62	708.446	0	0	0	0	0	0	0	134	0	0	0	0	0	0	0	0	0	0	0	0	0	0	0	0	0	0	0	0	0	0	0	0	0	0	0	0	0	0	0	0	0
	PC 15:0_18:1(d7)	2	4	[M+CH3COO]-	Negative	H2O	811.62	737.583	2329	1506	2189	2342	3662	4092	3844	3411	11930	11033	11539	12236	58432	61805	59712	58627	216156	229364	216080	220548	414130	424968	426696	415074	471853	472154	479746	464665	349930	338340	341595	338668	164659	165303	167398	167894	54709	52297	47742	50630	10402
	PC 15:0_18:1(d7)	2	4	[M+CH3COO]-	Negative	H2O	811.62	811.62	53323	34313	48694	56390	117585	125404	127597	114385	202479	209986	212672	210057	253952	258962	265271	266594	210140	212726	208475	207428	82641	80328	79099	79152	13419	12273	12578	12211	441	107	392	368	0	0	132	94	0	0	0	0	0
	PE 15:0_18:1(d7)	2	4	[M-H]-	Negative	H2O	709.552	196.038	0	0	0	0	0	0	0	0	0	0	0	0	0	0	98	0	97	0	0	0	587	325	402	112	4984	5404	5470	6668	14508	13472	14101	13549	24360	23236	23426	23144	32583	32235	31529	34923	38062
	PE 15:0_18:1(d7)	2	4	[M-H]-	Negative	H2O	709.552	241.217	0	0	0	0	0	0	0	84	0	205	156	224	1614	1258	2052	1050	10580	11668	11548	11875	55706	56848	52632	54305	135756	149012	144970	145386	230034	228381	224033	226027	266376	263872	263320	269320	284130	281048	280331	272134	269977
	PE 15:0_18:1(d7)	2	4	[M-H]-	Negative	H2O	709.552	288.293	0	0	0	114	159	143	496	147	926	1382	233	392	6745	6746	6762	8102	45254	46803	47430	43650	195193	208564	212091	196661	523113	550655	548986	536491	844525	850853	843438	825930	949126	947625	965520	968907	954855	962380	934552	938083	890762
	PE 15:0_18:1(d7)	2	4	[M-H]-	Negative	H2O	709.552	564.367	314	0	280	327	669	263	323	571	249	524	268	198	118	0	461	94	150	344	0	0	243	193	0	0	0	0	0	0	0	0	0	0	0	0	0	0	0	0	0	0	0
	PE 15:0_18:1(d7)	2	4	[M-H]-	Negative	H2O	709.552	606.378	1900	451	1161	1233	1357	1445	1459	951	1348	1346	838	489	714	811	642	738	955	771	217	282	520	0	313	101	101	0	0	0	0	0	0	0	0	0	0	0	0	0	0	0	0
	PE 15:0_18:1(d7)	2	4	[M-H]-	Negative	H2O	709.552	709.552	506710	342689	422999	507963	698372	702967	726472	650303	850880	867048	841706	877400	997025	1001213	1015216	1018710	1105930	1101184	1086153	1090925	979333	967123	975398	960520	587955	582110	567124	564840	204469	194712	192926	197530	38338	35878	36320	38365	5165	3997	3006	3132	268
	PG 15:0_18:1(d7)	10	3.3	[M-H]-	Negative	H2O	740.547	152.996	412	128	0	0	262	0	418	250	155	879	355	638	2950	2250	3215	2915	11624	10838	12383	12499	47063	49194	50119	52610	143803	152249	151673	155261	305310	324163	327275	328625	491865	502331	504723	492108	600462	593699	618405	600038	635415
	PG 15:0_18:1(d7)	10	3.3	[M-H]-	Negative	H2O	740.547	241.217	100	415	160	226	0	305	80	296	726	1022	450	475	3799	4026	3520	4105	17094	16730	17802	17161	78239	81681	83528	83323	300618	312770	309894	319883	747208	804488	808550	806243	1310430	1341368	1380179	1352059	1612990	1647468	1682852	1679482	1699711
	PG 15:0_18:1(d7)	10	3.3	[M-H]-	Negative	H2O	740.547	288.293	3164	3033	1654	918	2096	2002	1637	1598	4966	4595	4503	4465	11848	13985	11954	11911	49894	52274	55273	49915	248278	261066	263590	258936	961095	1009531	1009451	1003446	2180208	2293119	2308070	2311569	3174257	3210077	3233366	3215693	3562747	3577263	3650800	3599154	3604722
	PG 15:0_18:1(d7)	10	3.3	[M-H]-	Negative	H2O	740.547	595.362	25822	22288	18471	12126	11054	10502	9090	10279	9861	9738	9552	9452	9584	9836	9106	8004	7804	8491	9146	9135	6724	7955	7977	8166	5992	5612	5308	5591	3161	3413	3567	3660	91	267	815	773	91	0	0	0	0
	PG 15:0_18:1(d7)	10	3.3	[M-H]-	Negative	H2O	740.547	637.372	46642	40647	35162	21697	20283	18779	18749	19440	19479	18349	17966	18536	18156	18516	16075	17057	16147	16070	15949	16160	15859	14027	14600	13760	11778	11442	11247	11434	6498	5842	6258	6219	2846	2161	2230	1935	194	144	142	115	0
	PG 15:0_18:1(d7)	10	3.3	[M-H]-	Negative	H2O	740.547	740.547	5246513	4996175	4592349	3723640	3755231	3629795	3616264	3675314	3910946	3877149	3889585	3906875	4083649	4117974	4102525	4087962	4228353	4244131	4286184	4217263	4207289	4241368	4276650	4278662	3965244	3971213	3957836	3949946	3228257	3257997	3260268	3272984	1990382	1925637	1939120	1937819	559524	532674	548641	537996	87728
	PS 15:0_18:1(d7)	10	3.3	[M-H]-	Negative	H2O	753.542	241.217	128	91	232	164	0	0	0	0	208	136	260	86	756	534	377	549	2614	2630	3330	2131	11898	12013	11247	12167	69313	73113	75010	71814	281737	304348	306292	300646	767294	805799	785825	790879	1280762	1355375	1365147	1333290	1619067
	PS 15:0_18:1(d7)	10	3.3	[M-H]-	Negative	H2O	753.542	288.293	139	0	0	109	136	0	0	0	0	0	0	0	112	0	154	224	1153	1732	1561	1041	7494	7570	7324	8031	43498	49176	46366	45865	170796	180036	182432	180332	395801	409345	401283	405074	565725	583800	602803	592917	666093
	PS 15:0_18:1(d7)	10	3.3	[M-H]-	Negative	H2O	753.542	608.357	8937	7416	6150	4231	4322	3907	4260	3798	3959	3724	3776	3417	2744	3309	2885	2181	1937	1634	2382	2473	1605	763	1322	932	170	0	154	122	0	0	0	0	0	0	0	0	0	0	0	0	0
	PS 15:0_18:1(d7)	10	3.3	[M-H]-	Negative	H2O	753.542	650.368	16652	14677	13015	8937	8360	7638	7549	7370	6993	6366	6582	6375	7034	6161	5977	6247	4974	3990	4145	5128	2627	2480	2768	2733	662	422	772	1092	0	0	0	0	0	0	0	0	0	0	0	0	0
	PS 15:0_18:1(d7)	10	3.3	[M-H]-	Negative	H2O	753.542	666.51	6018	5854	4739	3181	6230	5618	4534	4471	13067	11776	11807	11440	48870	43696	46308	50298	268611	278985	275773	271446	1016508	1067011	1061066	1070750	1929296	1923160	1950869	1926985	1658358	1686892	1669170	1690820	779041	764088	756021	744329	200660	188469	195885	190313	29294
	PS 15:0_18:1(d7)	10	3.3	[M-H]-	Negative	H2O	753.542	753.542	3204948	3073947	2802787	2229414	2334324	2263952	2271281	2294257	2528526	2553987	2542016	2535314	2764320	2743511	2750545	2768353	2831184	2833682	2935788	2795310	2437096	2416059	2424004	2454198	1285722	1254887	1238286	1264876	292200	287696	281956	298733	35796	35704	32969	33044	2000	879	1021	1762	0
	PI 15:0_18:1(d7)	10	3.2	[M-H]-	Negative	H2O	828.563	241.012	639	124	615	81	576	188	492	402	774	1890	946	935	2435	2760	2011	2412	6835	6414	7574	6514	20329	21938	21033	20628	72191	77177	79672	78863	247012	252573	260374	261784	693480	700257	702272	712488	1347513	1392316	1429517	1391478	1930030
	PI 15:0_18:1(d7)	10	3.2	[M-H]-	Negative	H2O	828.563	241.217	242	0	155	118	258	204	267	0	195	0	290	0	626	870	428	1043	2792	2141	2172	1737	4905	5462	5632	5048	15605	16647	16823	16011	59625	62763	66317	63775	227992	241713	241930	240390	648034	683433	686389	676677	1292710
	PI 15:0_18:1(d7)	10	3.2	[M-H]-	Negative	H2O	828.563	288.293	255	91	0	0	115	128	115	217	239	0	176	0	527	513	854	452	1053	2345	1938	2165	4732	5005	5106	5498	17934	18134	18041	18554	72477	77574	78348	82001	286344	307701	299778	302103	805516	847222	872034	841508	1539244
	PI 15:0_18:1(d7)	10	3.2	[M-H]-	Negative	H2O	828.563	683.378	19317	15934	13676	8993	9057	7089	7850	8594	7388	7862	7480	8733	6941	6664	7694	7352	6653	7020	6697	6305	6458	5578	6298	5609	5372	5184	5177	6068	5907	5266	5403	5126	4487	4570	3998	5668	2707	2684	2815	2134	884
	PI 15:0_18:1(d7)	10	3.2	[M-H]-	Negative	H2O	828.563	725.388	36128	32860	26451	19502	16310	16239	17999	16468	14500	15606	17303	15551	14416	13998	12684	14400	12739	13428	13259	14366	12363	11912	12352	13330	12068	10990	12191	11466	10597	9977	11987	11162	9400	8790	9348	8885	6260	6128	5576	6091	1397
	PI 15:0_18:1(d7)	10	3.2	[M-H]-	Negative	H2O	828.563	828.563	5241474	4960964	4528466	3699180	3768296	3672029	3656232	3702588	3917946	3961102	3917265	3901642	4066529	4092699	4077367	4097134	4228620	4238009	4226133	4201589	4314902	4319569	4328978	4339135	4353436	4381864	4358852	4346703	4215463	4239317	4253403	4265821	3975900	3946312	3962586	3966323	3267878	3236260	3288690	3263695	2034857
	SM 18:1;O2/18:1(d9)	2	3.7	[M+CH3COO]-	Negative	H2O	796.653	169.043	0	0	0	0	0	0	0	0	0	0	0	0	0	0	0	0	0	0	0	0	0	0	0	0	0	0	0	0	118	0	0	0	773	139	705	526	2630	2982	3256	2148	7100
	SM 18:1;O2/18:1(d9)	2	3.7	[M+CH3COO]-	Negative	H2O	796.653	586.418	0	0	0	0	0	97	0	122	0	0	148	0	0	0	0	117	0	0	0	0	0	0	0	0	0	0	0	0	0	0	0	0	0	0	0	0	0	0	0	0	0
	SM 18:1;O2/18:1(d9)	2	3.7	[M+CH3COO]-	Negative	H2O	796.653	649.456	0	0	0	0	0	0	0	0	0	0	0	0	0	0	0	0	0	0	0	0	0	0	0	0	0	0	0	0	0	0	0	0	0	0	0	0	0	0	0	0	0
	SM 18:1;O2/18:1(d9)	2	3.7	[M+CH3COO]-	Negative	H2O	796.653	691.466	0	0	0	0	0	0	0	0	0	0	0	0	0	0	0	0	68	0	0	0	0	0	0	0	0	0	0	0	0	0	0	0	0	0	0	0	0	0	0	0	0
	SM 18:1;O2/18:1(d9)	2	3.7	[M+CH3COO]-	Negative	H2O	796.653	796.653	42854	27714	39368	44838	100696	103742	108129	95280	177706	179794	178294	183764	218931	222237	222387	225545	160638	160549	154604	156324	50741	50730	50980	48744	7497	6614	6812	7137	0	0	0	0	0	0	0	0	0	0	0	0	0
	SM 18:1;O2/18:1(d9)	10	3.7	[M+CH3COO]-	Negative	H2O	796.653	169.043	0	0	0	0	0	0	0	0	0	0	0	0	0	0	0	0	0	0	0	0	145	0	0	0	170	462	322	119	323	1081	243	665	4732	3685	4314	3424	15350	15919	17150	12000	38969
	SM 18:1;O2/18:1(d9)	10	3.7	[M+CH3COO]-	Negative	H2O	796.653	586.418	15611	13769	10723	5840	5817	6119	4674	5168	5033	3735	4982	5529	3630	3769	3614	3374	1603	1414	1364	1304	0	0	106	0	0	0	0	0	0	0	0	0	0	0	0	0	0	0	0	0	0
	SM 18:1;O2/18:1(d9)	10	3.7	[M+CH3COO]-	Negative	H2O	796.653	649.456	3878	3297	2758	880	1424	702	939	670	895	168	443	587	270	105	0	457	260	136	137	174	0	0	0	0	0	0	0	0	0	0	0	0	0	0	0	0	0	0	0	0	0
	SM 18:1;O2/18:1(d9)	10	3.7	[M+CH3COO]-	Negative	H2O	796.653	691.466	6006	4157	3275	1475	1125	942	1142	1438	985	1661	214	1003	530	0	158	924	584	0	158	0	0	0	0	0	0	0	0	0	0	0	0	0	0	0	0	0	0	0	0	0	0
	SM 18:1;O2/18:1(d9)	10	3.7	[M+CH3COO]-	Negative	H2O	796.653	796.653	2283946	2088534	1732697	1041467	1119553	1053585	1093904	1112006	1387055	1280270	1363587	1367414	1408270	1416758	1396246	1429586	898273	875052	901287	851095	264298	255118	259062	264020	33260	34846	35149	34353	2018	913	1446	1287	0	0	0	0	0	0	0	0	0
	Cer 18:1;O2/15:0(d7)	2	4.1	[M+CH3COO]-	Negative	H2O	589.554	244.266	0	0	0	0	0	0	0	0	0	0	0	0	0	0	0	0	0	0	0	0	174	375	276	861	4088	5784	5123	5320	14359	15660	14107	14418	21453	23902	24471	24354	24961	27688	25752	25499	23914
	Cer 18:1;O2/15:0(d7)	2	4.1	[M+CH3COO]-	Negative	H2O	589.554	266.249	0	0	0	0	0	0	0	0	0	0	0	0	0	0	0	0	408	480	100	112	4608	5495	5726	6301	29836	33494	35898	32884	92706	100750	94628	93785	151314	148280	148591	148736	155722	170715	168903	172888	157632
	Cer 18:1;O2/15:0(d7)	2	4.1	[M+CH3COO]-	Negative	H2O	589.554	372.276	8818	4636	6210	7220	7308	7213	8246	7697	3032	2693	2420	2952	0	0	0	110	0	0	0	0	0	0	0	0	0	0	0	0	0	0	0	0	0	0	0	0	0	0	0	0	0
	Cer 18:1;O2/15:0(d7)	2	4.1	[M+CH3COO]-	Negative	H2O	589.554	589.554	909034	597711	729786	873318	1048791	1090594	1126687	965266	599546	592272	591798	598504	103374	100519	104175	107020	6664	5850	4573	5648	0	402	129	393	0	91	0	0	0	0	0	0	0	0	0	0	0	0	0	0	0
[truncated: 43 more columns]
