# Supplementary material for: Dual fragmentation via collision-induced and oxygen attachment dissociations using water and its radicals for C=C position-resolved lipidomics
Source: Commun Chem. 2025 May 13;8:148. doi: 10.1038/s42004-025-01525-y (PMC12075507; doi:10.1038/s42004-025-01525-y)
Supplement: Supplementary file 6 — Supplementary Data 3 [file 42004_2025_1525_MOESM6_ESM.xlsx]

## Sheet: Calibration_curve
	Averaged MS1 peak area	RT (min)	m/z	Adduct type	Polarity	0ng mL-1	1ng mL-1	2ng mL-1	5ng mL-1	10ng mL-1	20ng mL-1	50ng mL-1	100ng mL-1	200ng mL-1	500ng mL-1	1000ng mL-1	2000ng mL-1	5000ng mL-1	10000ng mL-1	20000ng mL-1	50000ng mL-1	100000ng mL-1	Linear range	Slope	R2 value
	Lipids
	LPC 18:1(d7)	1.99254	529.399	[M+H]+	Positive	n.d.	57	354	1391	3184.75	7066.25	18441.2	36595.2	79190.2	242830	522438	1.03251e+06	1.81678e+06	2457595	2.94067e+06	3774917	4.4388e+06	10-2000	514.7	0.9988
	LPE 18:1(d7)	2.01313	487.353	[M+H]+	Positive	n.d.	73	133.667	531.75	1360	2937.75	8239.75	17318.8	34843.8	87142	155546	294976	644874	1.03169e+06	1.45374e+06	2.17524e+06	2.75519e+06	20-5000	132.75	0.9934
	PC 15:0_18:1(d7)	3.6142	753.613	[M+H]+	Positive	n.d.	n.d.	174.667	449	1730.5	3629.25	9325.75	17659	37609.5	93513.2	176742	372220	1.01664e+06	1.70228e+06	2388960	3.4962e+06	3.71106e+06	20-10000	177.15	0.9921
	PE 15:0_18:1(d7)	3.69655	711.566	[M+H]+	Positive	n.d.	n.d.	n.d.	n.d.	123	621	2490.75	5282	11431.5	27282.2	48831.8	91241.8	201662	330047	497366	1.0944e+06	2288168	50-100000	22.873	0.9949
	SM 18:1;2O/18:1(d9)	3.40146	738.646	[M+H]+	Positive	n.d.	n.d.	106	605.75	1076.5	3003.25	8080.25	16595.8	35432	92126	178524	414455	1103094	1.71742e+06	2.2916e+06	3.20543e+06	3948416	20-10000	182.29	0.983
	Cer 18:1;2O/15:0(d7)	3.738	531.545	[M+H]+	Positive	n.d.	n.d.	n.d.	134	272.75	795	2544.75	5026.75	10970.5	24976.5	43346.8	79777	189567	336864	529048	1.01374e+06	2.67067e+06	50-100000	25.546	0.9852
	Cer 18:1;2O/15:0(d7)	3.74209	513.537	[M+H-H2O]+	Positive	n.d.	n.d.	128.5	348.333	1072.5	2150.5	5835.25	11238	23335.8	50571	92730.8	170534	375860	629699	955268	1654310	3432154	20-100000	34.817	0.9815
	TG 15:0_18:1(d7)_15:0	6.29955	829.797	[M+NH4]+	Positive	n.d.	n.d.	n.d.	165.5	447.5	736.75	2759.25	5054	10702.8	24892.2	43892.5	85075.8	210125	403520	723740	1.62698e+06	3843631	50-100000	37.259	0.9948
	PS 15:0_18:1(d7)	2.98395	755.556	[M+H]+	Positive	n.d.	n.d.	n.d.	n.d.	n.d.	125	445	1013.25	2483.75	5798.75	11045.8	21097	48850.2	82661.2	127609	243267	441501	200-10000	8.6538	0.9859
	PG 15:0_18:1(d7)	3.06018	759.586	[M+NH4]+	Positive	n.d.	n.d.	n.d.	n.d.	238	338.25	1459.25	2683.25	5788.25	14868.5	25038.5	45743	107354	186191	298032	630762	1.14696e+06	100-100000	11.874	0.9885
	PI 15:0_18:1(d7)	2.96002	847.604	[M+NH4]+	Positive	n.d.	n.d.	n.d.	n.d.	n.d.	83	489	1308.75	3449.25	8533	14623	25963.5	58240.8	96143.5	144828	278856	485232	200-5000	11.975	0.9888
	DG 15:0_18:1(d7)	4.49031	605.585	[M+NH4]+	Positive	n.d.	n.d.	n.d.	93	144	356.25	1652.25	3531	7454	18374	32426.5	59846.2	140992	244285	399490	869458	1.57217e+06	100-100000	16.269	0.9902
	LPC 18:1(d7)	1.99089	587.406	[M+CH3COO]-	Negative	n.d.	n.d.	n.d.	n.d.	n.d.	194	544	1529.5	3243	8887	16531.8	33539.2	84677.5	160288	276327	592318	941233	200-50000	12.295	0.988
	LPE 18:1(d7)	2.01432	485.338	[M-H]-	Negative	n.d.	n.d.	101	198.667	581.75	1474.25	4075.25	8140.25	16863.5	43298	78470	154544	372253	693022	1.11609e+06	1996167	2829219	50-20000	59.451	0.9814
	PC 15:0_18:1(d7)	3.62975	811.62	[M+CH3COO]-	Negative	n.d.	n.d.	n.d.	n.d.	n.d.	n.d.	n.d.	222.5	859.75	2922.5	5884.75	12348.5	31331.2	59585.8	104047	233931	399174	500-100000	4.181	0.9868
	PE 15:0_18:1(d7)	3.7178	709.552	[M-H]-	Negative	n.d.	n.d.	n.d.	n.d.	141.5	240	1369.75	3029.5	6385	17409	33335.8	64167.8	155149	283385	466486	911498	1.59034e+06	100-20000	24.724	0.9826
	SM 18:1;2O/18:1(d9)	3.42079	796.653	[M+CH3COO]-	Negative	n.d.	n.d.	n.d.	n.d.	n.d.	n.d.	123.667	686.75	1665.75	5575.5	10891.2	22140	55655.8	108124	191083	430708	738496	500-100000	7.7223	0.9879
	Cer 18:1;2O/15:0(d7)	3.76025	589.554	[M+CH3COO]-	Negative	n.d.	n.d.	n.d.	n.d.	n.d.	n.d.	199.75	732.75	1967.25	5047	9518.25	19573.5	51093.2	108688	217861	611070	2181106	500-50000	11.981	0.997
	PS 15:0_18:1(d7)	3.00537	753.542	[M-H]-	Negative	n.d.	n.d.	n.d.	n.d.	128	298	1423	3137.5	6489.5	16938.2	30692.2	59533.8	142974	256422	414808	819572	1314854	100-10000	26.392	0.9951
	PG 15:0_18:1(d7)	3.07961	740.547	[M-H]-	Negative	n.d.	n.d.	n.d.	198.5	557.25	1851.25	4539.75	9099.75	17183	42833.8	76915.8	146209	369664	737348	1278491	2.32452e+06	3.173e+06	50-20000	66.353	0.9938
	PI 15:0_18:1(d7)	2.98204	828.563	[M-H]-	Negative	n.d.	n.d.	n.d.	295.5	214	847.25	2713.75	5302.25	10631	26831	47632.5	91085.5	217188	403012	670002	1372548	2.07054e+06	50-50000	28.839	0.9807
